# Supplementary material for: N-(5-Nitro­pyridin-2-yl)-5H-dibenzo[d,f][1,3]diazepine-6-carboxamide
Source: Acta Crystallogr Sect E Struct Rep Online. 2011 May 25;67(Pt 6):o1507. doi: 10.1107/S1600536811018629 (PMC3120606; doi:10.1107/S1600536811018629)
Supplement: Supplementary file 1 [file e-67-o1507-sup1.cif]

##############################################################################
#                                                                            #
# This CIF contains the data in a paper accepted for publication in          #
# Acta Crystallographica Section E. It conforms to the requirements of       #
# Notes for Authors for Acta Crystallographica Section E, and has been       #
# peer reviewed under the auspices of the IUCr Commission on Journals.       #
#                                                                            #
# Full details of the Crystallographic Information File format               #
# are given in the paper "The Crystallographic Information File (CIF):       #
# a New Standard Archive File for Crystallography" by S. R. Hall, F. H.      #
# Allen and I. D. Brown [Acta Cryst. (1991), A47, 655-685].                  #
#                                                                            #
# The current version of the core CIF dictionary is obtainable from          #
# ftp://ftp.iucr.org/pub/cif_core.dic.                                       #
#                                                                            #
# Software is freely available for graphical display of the structure(s)     #
# in this CIF. For information consult the CIF software page                 #
# http://www.iucr.org/resources/cif/software.                                #
#                                                                            #
# This file may be used for bona fide research purposes within the           #
# scientific community so long as proper attribution is given to the journal # 
# article from which it was obtained.                                        #
#                                                                            #
##############################################################################
data_global
_audit_creation_method     'form.cif (version 2.0)'
_journal_data_validation_number     ?
_journal_date_recd_electronic     2011-05-09
_journal_date_accepted     2011-05-16
_journal_name_full     'Acta Crystallographica, Section E'
_journal_year     2011
_journal_volume     67
_journal_issue      6
_journal_page_first     o1507
_journal_page_last     o1507
_journal_paper_category     QO
_journal_coeditor_code     VM2095
_publ_contact_author_name     'Seidler, Tomasz'
_publ_contact_author_address
;
Faculty of Chemistry, Jagiellonian University, R. Ingardena 3, 30-060
Krak\'ow,
Poland
;
_publ_contact_author_email     seidler@chemia.uj.edu.pl
_publ_section_title
;\
<i>N</i>-(5-Nitropyridin-2-yl)-5<i>H</i>-dibenzo[<i>d</i>,<i>f</i>][1,3]\
diazepine-6-carboxamide
;
loop_
    _publ_author_name
    _publ_author_footnote
    _publ_author_address
    'Seidler, Tomasz' .
;
Faculty of Chemistry, Jagiellonian University, R. Ingardena 3,
30-060 Krak\'ow,
Poland
;
    'Gryl, Marlena' .
;
Faculty of Chemistry, Jagiellonian University, R. Ingardena 3,
30-060 Krak\'ow,
Poland
;
    'Trzewik, Bartosz' .
;
Faculty of Chemistry, Jagiellonian University, R. Ingardena 3,
30-060 Krak\'ow,
Poland
;
    'Stadnicka, Katarzyna' .
;
Faculty of Chemistry, Jagiellonian University, R. Ingardena 3,
30-060 Krak\'ow,
Poland
;
data_I
_chemical_name_systematic
;\
<i>N</i>-(5-Nitropyridin-2-yl)-5<i>H</i>-
dibenzo[<i>d</i>,<i>f</i>][1,3]diazepine-6-carboxamide
;
_chemical_name_common     ?
_chemical_formula_moiety     'C19 H13 N5 O3'
_chemical_formula_sum     'C19 H13 N5 O3'
_chemical_formula_structural     ?
_chemical_formula_analytical     ?
_chemical_formula_iupac     'C19 H13 N5 O3'
_chemical_formula_weight     359.34
_chemical_melting_point_gt     477
_chemical_melting_point_lt     478
_symmetry_cell_setting     monoclinic
_symmetry_space_group_name_H-M     'P 21/c'
_symmetry_space_group_name_Hall     '-P 2ybc'
loop_
    _symmetry_equiv_pos_as_xyz
    'x, y, z'
    '-x, y+1/2, -z+1/2'
    '-x, -y, -z'
    'x, -y-1/2, z-1/2'
_cell_length_a     12.9702(2)
_cell_length_b     9.21040(10)
_cell_length_c     13.4145(2)
_cell_angle_alpha     90.000
_cell_angle_beta     100.6920(10)
_cell_angle_gamma     90.000
_cell_volume     1574.68(3)
_cell_formula_units_Z     4
_cell_measurement_reflns_used     34515
_cell_measurement_theta_min     2.9802
_cell_measurement_theta_max     44.4706
_cell_measurement_temperature     110(2)
_exptl_crystal_description     block
_exptl_crystal_colour     orange
_exptl_crystal_size_max     0.30
_exptl_crystal_size_mid     0.20
_exptl_crystal_size_min     0.15
_exptl_crystal_size_rad     ?
_exptl_crystal_density_diffrn     1.516
_exptl_crystal_density_meas     ?
_exptl_crystal_density_method     'not measured'
_exptl_crystal_F_000     744
_exptl_absorpt_coefficient_mu     0.107
_exptl_absorpt_correction_type     multi-scan
_exptl_absorpt_process_details
;
(CrysAlis PRO; Oxford Diffraction, 2009)
;
_exptl_absorpt_correction_T_min     0.9685
_exptl_absorpt_correction_T_max     0.9841
_exptl_special_details
;
CrysAlisPro, Oxford Diffraction Ltd.,
Version 1.171.33.66.
Empirical absorption correction using spherical harmonics,
implemented in SCALE3 ABSPACK scaling algorithm
(Oxford Diffraction, 2009).
;
_diffrn_ambient_temperature     110(2)
_diffrn_radiation_type     'Mo K\a'
_diffrn_radiation_wavelength     0.71073
_diffrn_radiation_source     'Oxford Diffraction SuperNova (Mo) X-ray Source'
_diffrn_radiation_monochromator     'mirror'
_diffrn_measurement_device_type
                            'Oxford Diffraction SuperNova Dual Cu at zero Atlas'
_diffrn_measurement_method     \w
_diffrn_detector_area_resol_mean     10.3756
_diffrn_reflns_number     127481
_diffrn_reflns_av_R_equivalents     0.0515
_diffrn_reflns_av_sigmaI/netI     0.0155
_diffrn_reflns_theta_min     2.99
_diffrn_reflns_theta_max     30.00
_diffrn_reflns_theta_full     30.00
_diffrn_measured_fraction_theta_max     0.999
_diffrn_measured_fraction_theta_full     0.999
_diffrn_reflns_limit_h_min     -18
_diffrn_reflns_limit_h_max     17
_diffrn_reflns_limit_k_min     0
_diffrn_reflns_limit_k_max     12
_diffrn_reflns_limit_l_min     0
_diffrn_reflns_limit_l_max     18
_diffrn_reflns_reduction_process
;
(CrysAlis PRO; Oxford Diffraction, 2009)
;
_refine_special_details
;
Refinement of <i>F</i>^2^ against all reflections. The weighted <i>R</i>-factor
<i>wR</i> and goodness of fit <i>S</i> are based on <i>F</i>^2^, conventional
<i>R</i>-factors <i>R</i> are based on <i>F</i>, with <i>F</i> set to zero for
negative <i>F</i>^2^. The threshold expression of <i>F</i>^2^ >
2\s(<i>F</i>^2^) is used only for calculating <i>R</i>-factors(gt) <i>etc</i>.
and is not relevant to the choice of reflections for refinement.
<i>R</i>-factors based on <i>F</i>^2^ are statistically about twice as large
as those based on <i>F</i>, and <i>R</i>- factors based on all data will be
even larger.
;
_reflns_number_total     4577
_reflns_number_gt     3784
_reflns_threshold_expression     I>2sigma(I)
_refine_ls_structure_factor_coef     Fsqd
_refine_ls_matrix_type     full
_refine_ls_R_factor_all     0.0432
_refine_ls_R_factor_gt     0.0361
_refine_ls_wR_factor_gt     0.1074
_refine_ls_wR_factor_ref     0.1101
_refine_ls_goodness_of_fit_all     ?
_refine_ls_goodness_of_fit_ref     1.060
_refine_ls_restrained_S_all     1.060
_refine_ls_restrained_S_obs     ?
_refine_ls_number_reflns     4577
_refine_ls_number_parameters     250
_refine_ls_number_restraints     2
_refine_ls_number_constraints     0
_refine_ls_hydrogen_treatment     mixed
_refine_ls_weighting_scheme     calc
_refine_ls_weighting_details
              'w=1/[\s^2^(Fo^2^)+(0.0729P)^2^+0.1623P] where P=(Fo^2^+2Fc^2^)/3'
_atom_sites_solution_hydrogens     difmap
_atom_sites_solution_primary     direct
_atom_sites_solution_secondary     difmap
_refine_ls_shift/su_max     0.000
_refine_ls_shift/su_mean     0.000
_refine_diff_density_max     0.386
_refine_diff_density_min     -0.210
_refine_ls_extinction_method     'SHELXL97 (Sheldrick, 2008)'
_refine_ls_extinction_coef     0
loop_
    _atom_type_symbol
    _atom_type_description
    _atom_type_scat_dispersion_real
    _atom_type_scat_dispersion_imag
    _atom_type_scat_source
    'C' 'C' 0.0033 0.0016
                         'International Tables Vol C Tables 4.2.6.8 and 6.1.1.4'
    'H' 'H' 0.0000 0.0000
                         'International Tables Vol C Tables 4.2.6.8 and 6.1.1.4'
    'N' 'N' 0.0061 0.0033
                         'International Tables Vol C Tables 4.2.6.8 and 6.1.1.4'
    'O' 'O' 0.0106 0.0060
                         'International Tables Vol C Tables 4.2.6.8 and 6.1.1.4'
_computing_data_collection
;
<i>CrysAlis PRO</i> (Oxford Diffraction, 2009)
;
_computing_cell_refinement
;
<i>CrysAlis PRO</i> (Oxford Diffraction, 2009)
;
_computing_data_reduction
;
<i>CrysAlis PRO</i> (Oxford Diffraction, 2009)
;
_computing_structure_solution     'SIR92 (Altomare <i>et al.</i>, 1994)'
_computing_structure_refinement     'SHELXL97 (Sheldrick, 2008)'
_computing_molecular_graphics
      '<i>Mercury</i> (Macrae <i>et al.</i>, 2006) and ORTEP-3 (Farrugia, 1997)'
_computing_publication_material
;
SHELXL97 (Sheldrick, 2008), <i>PARST</i> (Nardelli, 1995) and
WinGX (Farrugia, 1999)
;
loop_
    _atom_site_type_symbol
    _atom_site_label
    _atom_site_fract_x
    _atom_site_fract_y
    _atom_site_fract_z
    _atom_site_U_iso_or_equiv
    _atom_site_adp_type
    _atom_site_calc_flag
    _atom_site_refinement_flags
    _atom_site_occupancy
    _atom_site_symmetry_multiplicity
    _atom_site_disorder_assembly
    _atom_site_disorder_group
    N N2 0.15616(7) 0.02467(9) 0.92909(6) 0.01621(17) Uani d D 1 1 . .
    H H2 0.1014(9) -0.0115(14) 0.9524(9) 0.019 Uiso d D 1 1 . .
    C C3 0.14265(7) 0.16642(10) 0.90162(7) 0.01300(18) Uani d . 1 1 . .
    N N3 0.20711(6) 0.25840(9) 0.87513(6) 0.01359(16) Uani d . 1 1 . .
    C C4 0.03385(7) 0.22423(10) 0.90872(7) 0.01420(18) Uani d . 1 1 . .
    O O4 -0.03207(5) 0.14658(8) 0.93589(6) 0.02028(17) Uani d . 1 1 . .
    N N5 0.02224(6) 0.36682(9) 0.88352(6) 0.01523(17) Uani d D 1 1 . .
    H H5 0.0796(9) 0.4033(13) 0.8674(9) 0.018 Uiso d D 1 1 . .
    C C21 0.31624(7) 0.23319(10) 0.88312(7) 0.01323(18) Uani d . 1 1 . .
    C C22 0.37511(8) 0.36134(11) 0.89410(7) 0.0173(2) Uani d . 1 1 . .
    H H22 0.3397 0.4520 0.8913 0.021 Uiso calc R 1 1 . .
    C C23 0.48377(8) 0.35967(12) 0.90890(8) 0.0207(2) Uani d . 1 1 . .
    H H23 0.5223 0.4479 0.9161 0.025 Uiso calc R 1 1 . .
    C C24 0.53540(8) 0.22716(12) 0.91305(8) 0.0202(2) Uani d . 1 1 . .
    H H24 0.6099 0.2239 0.9260 0.024 Uiso calc R 1 1 . .
    C C25 0.47790(7) 0.09954(11) 0.89823(7) 0.0172(2) Uani d . 1 1 . .
    H H25 0.5143 0.0098 0.8995 0.021 Uiso calc R 1 1 . .
    C C26 0.36771(7) 0.09835(10) 0.88136(7) 0.01375(18) Uani d . 1 1 . .
    C C31 0.21410(7) -0.07550(10) 0.88061(7) 0.01417(18) Uani d . 1 1 . .
    C C32 0.16781(8) -0.21063(11) 0.85663(8) 0.0187(2) Uani d . 1 1 . .
    H H32 0.1011 -0.2310 0.8730 0.022 Uiso calc R 1 1 . .
    C C33 0.21824(9) -0.31577(11) 0.80897(8) 0.0219(2) Uani d . 1 1 . .
    H H33 0.1863 -0.4078 0.7930 0.026 Uiso calc R 1 1 . .
    C C34 0.31554(9) -0.28566(11) 0.78484(8) 0.0218(2) Uani d . 1 1 . .
    H H34 0.3509 -0.3571 0.7527 0.026 Uiso calc R 1 1 . .
    C C35 0.36072(8) -0.15065(11) 0.80807(8) 0.0181(2) Uani d . 1 1 . .
    H H35 0.4267 -0.1305 0.7900 0.022 Uiso calc R 1 1 . .
    C C36 0.31255(7) -0.04244(10) 0.85732(7) 0.01404(18) Uani d . 1 1 . .
    N N51 -0.04575(6) 0.59431(9) 0.85591(6) 0.01663(18) Uani d . 1 1 . .
    C C52 -0.12294(8) 0.69109(11) 0.85240(7) 0.01701(19) Uani d . 1 1 . .
    H H52 -0.1109 0.7889 0.8352 0.020 Uiso calc R 1 1 . .
    C C53 -0.21986(8) 0.65325(11) 0.87304(7) 0.01609(19) Uani d . 1 1 . .
    C C54 -0.23889(8) 0.51174(11) 0.90003(8) 0.0181(2) Uani d . 1 1 . .
    H H54 -0.3054 0.4849 0.9143 0.022 Uiso calc R 1 1 . .
    C C55 -0.15953(7) 0.41067(11) 0.90574(8) 0.01687(19) Uani d . 1 1 . .
    H H55 -0.1691 0.3131 0.9251 0.020 Uiso calc R 1 1 . .
    C C56 -0.06433(7) 0.45741(10) 0.88190(7) 0.01390(18) Uani d . 1 1 . .
    N N57 -0.30275(7) 0.76288(10) 0.86450(7) 0.02042(19) Uani d . 1 1 . .
    O O58 -0.39181(6) 0.72147(10) 0.86834(7) 0.0296(2) Uani d . 1 1 . .
    O O59 -0.27849(7) 0.89005(9) 0.85351(7) 0.02897(19) Uani d . 1 1 . .
loop_
    _atom_site_aniso_label
    _atom_site_aniso_U_11
    _atom_site_aniso_U_22
    _atom_site_aniso_U_33
    _atom_site_aniso_U_12
    _atom_site_aniso_U_13
    _atom_site_aniso_U_23
    N2 0.0173(4) 0.0141(4) 0.0190(4) 0.0005(3) 0.0079(3) 0.0029(3)
    C3 0.0147(4) 0.0141(4) 0.0099(4) 0.0007(3) 0.0014(3) 0.0000(3)
    N3 0.0138(4) 0.0149(4) 0.0119(4) -0.0002(3) 0.0020(3) -0.0001(3)
    C4 0.0150(4) 0.0153(4) 0.0119(4) 0.0004(3) 0.0014(3) 0.0005(3)
    O4 0.0173(3) 0.0184(3) 0.0263(4) -0.0001(3) 0.0073(3) 0.0053(3)
    N5 0.0124(4) 0.0150(4) 0.0187(4) -0.0001(3) 0.0039(3) 0.0016(3)
    C21 0.0137(4) 0.0162(4) 0.0096(4) -0.0006(3) 0.0015(3) 0.0010(3)
    C22 0.0191(5) 0.0161(4) 0.0173(5) -0.0019(3) 0.0049(4) -0.0011(4)
    C23 0.0189(5) 0.0223(5) 0.0217(5) -0.0066(4) 0.0055(4) -0.0032(4)
    C24 0.0138(4) 0.0281(5) 0.0186(5) -0.0021(4) 0.0024(4) 0.0007(4)
    C25 0.0154(4) 0.0212(5) 0.0152(4) 0.0021(4) 0.0030(3) 0.0035(4)
    C26 0.0156(4) 0.0159(4) 0.0097(4) 0.0004(3) 0.0021(3) 0.0023(3)
    C31 0.0161(4) 0.0135(4) 0.0130(4) 0.0018(3) 0.0028(3) 0.0028(3)
    C32 0.0199(5) 0.0153(4) 0.0211(5) -0.0014(4) 0.0041(4) 0.0028(4)
    C33 0.0280(5) 0.0139(4) 0.0239(5) -0.0009(4) 0.0054(4) 0.0021(4)
    C34 0.0294(5) 0.0156(5) 0.0222(5) 0.0044(4) 0.0093(4) 0.0017(4)
    C35 0.0197(4) 0.0170(4) 0.0184(5) 0.0039(4) 0.0057(4) 0.0035(4)
    C36 0.0155(4) 0.0134(4) 0.0128(4) 0.0015(3) 0.0014(3) 0.0037(3)
    N51 0.0172(4) 0.0150(4) 0.0171(4) 0.0001(3) 0.0017(3) 0.0015(3)
    C52 0.0201(4) 0.0158(4) 0.0139(4) 0.0010(4) -0.0001(3) 0.0002(3)
    C53 0.0168(4) 0.0192(5) 0.0109(4) 0.0048(3) -0.0012(3) -0.0018(3)
    C54 0.0146(4) 0.0223(5) 0.0173(5) 0.0006(4) 0.0024(3) -0.0004(4)
    C55 0.0151(4) 0.0174(4) 0.0180(5) -0.0011(3) 0.0028(4) 0.0010(4)
    C56 0.0142(4) 0.0148(4) 0.0118(4) 0.0006(3) 0.0001(3) 0.0000(3)
    N57 0.0221(4) 0.0247(4) 0.0131(4) 0.0081(3) -0.0003(3) -0.0017(3)
    O58 0.0187(4) 0.0389(5) 0.0316(5) 0.0099(3) 0.0057(3) 0.0046(4)
    O59 0.0345(5) 0.0193(4) 0.0306(5) 0.0084(3) -0.0002(3) -0.0015(3)
_geom_special_details
;
All e.s.d.'s (except the e.s.d. in the dihedral angle between two l.s. planes)
are estimated using the full covariance matrix. The cell e.s.d.'s are taken
into account individually in the estimation of e.s.d.'s in distances, angles
and torsion angles; correlations between e.s.d.'s in cell parameters are only
used when they are defined by crystal symmetry. An approximate (isotropic)
treatment of cell e.s.d.'s is used for estimating e.s.d.'s involving l.s.
planes.
;
loop_
    _geom_bond_atom_site_label_1
    _geom_bond_atom_site_label_2
    _geom_bond_site_symmetry_2
    _geom_bond_distance
    _geom_bond_publ_flag
    N2 C3 . 1.3591(12) ?
    N2 C31 . 1.4213(12) ?
    N2 H2 . 0.892(11) ?
    C3 N3 . 1.2858(12) ?
    C3 C4 . 1.5276(13) ?
    N3 C21 . 1.4186(12) ?
    C4 O4 . 1.2211(11) ?
    C4 N5 . 1.3575(12) ?
    N5 C56 . 1.3958(12) ?
    N5 H5 . 0.879(11) ?
    C21 C22 . 1.3987(13) ?
    C21 C26 . 1.4122(13) ?
    C22 C23 . 1.3864(14) ?
    C22 H22 . 0.9500 ?
    C23 C24 . 1.3883(15) ?
    C23 H23 . 0.9500 ?
    C24 C25 . 1.3864(14) ?
    C24 H24 . 0.9500 ?
    C25 C26 . 1.4050(13) ?
    C25 H25 . 0.9500 ?
    C26 C36 . 1.4872(13) ?
    C31 C32 . 1.3933(13) ?
    C31 C36 . 1.4031(13) ?
    C32 C33 . 1.3891(14) ?
    C32 H32 . 0.9500 ?
    C33 C34 . 1.3878(15) ?
    C33 H33 . 0.9500 ?
    C34 C35 . 1.3853(15) ?
    C34 H34 . 0.9500 ?
    C35 C36 . 1.4048(13) ?
    C35 H35 . 0.9500 ?
    N51 C52 . 1.3348(13) ?
    N51 C56 . 1.3419(12) ?
    C52 C53 . 1.3812(14) ?
    C52 H52 . 0.9500 ?
    C53 C54 . 1.3870(14) ?
    C53 N57 . 1.4639(13) ?
    C54 C55 . 1.3794(13) ?
    C54 H54 . 0.9500 ?
    C55 C56 . 1.3996(13) ?
    C55 H55 . 0.9500 ?
    N57 O58 . 1.2265(12) ?
    N57 O59 . 1.2288(13) ?
loop_
    _geom_angle_atom_site_label_1
    _geom_angle_atom_site_label_2
    _geom_angle_atom_site_label_3
    _geom_angle_site_symmetry_1
    _geom_angle_site_symmetry_3
    _geom_angle
    _geom_angle_publ_flag
    C3 N2 C31 . . 123.51(8) ?
    C3 N2 H2 . . 112.5(8) ?
    C31 N2 H2 . . 116.2(8) ?
    N3 C3 N2 . . 130.55(9) ?
    N3 C3 C4 . . 116.30(8) ?
    N2 C3 C4 . . 113.09(8) ?
    C3 N3 C21 . . 124.20(8) ?
    O4 C4 N5 . . 126.12(9) ?
    O4 C4 C3 . . 121.37(8) ?
    N5 C4 C3 . . 112.50(8) ?
    C4 N5 C56 . . 129.34(8) ?
    C4 N5 H5 . . 111.8(8) ?
    C56 N5 H5 . . 118.9(8) ?
    C22 C21 C26 . . 119.56(8) ?
    C22 C21 N3 . . 112.79(8) ?
    C26 C21 N3 . . 127.65(8) ?
    C23 C22 C21 . . 121.75(9) ?
    C23 C22 H22 . . 119.1 ?
    C21 C22 H22 . . 119.1 ?
    C22 C23 C24 . . 119.05(9) ?
    C22 C23 H23 . . 120.5 ?
    C24 C23 H23 . . 120.5 ?
    C25 C24 C23 . . 119.80(9) ?
    C25 C24 H24 . . 120.1 ?
    C23 C24 H24 . . 120.1 ?
    C24 C25 C26 . . 122.26(9) ?
    C24 C25 H25 . . 118.9 ?
    C26 C25 H25 . . 118.9 ?
    C25 C26 C21 . . 117.41(9) ?
    C25 C26 C36 . . 118.41(8) ?
    C21 C26 C36 . . 124.09(8) ?
    C32 C31 C36 . . 120.89(9) ?
    C32 C31 N2 . . 116.34(8) ?
    C36 C31 N2 . . 122.77(9) ?
    C33 C32 C31 . . 120.63(9) ?
    C33 C32 H32 . . 119.7 ?
    C31 C32 H32 . . 119.7 ?
    C34 C33 C32 . . 119.62(10) ?
    C34 C33 H33 . . 120.2 ?
    C32 C33 H33 . . 120.2 ?
    C35 C34 C33 . . 119.47(9) ?
    C35 C34 H34 . . 120.3 ?
    C33 C34 H34 . . 120.3 ?
    C34 C35 C36 . . 122.42(9) ?
    C34 C35 H35 . . 118.8 ?
    C36 C35 H35 . . 118.8 ?
    C31 C36 C35 . . 116.95(9) ?
    C31 C36 C26 . . 124.20(8) ?
    C35 C36 C26 . . 118.85(8) ?
    C52 N51 C56 . . 117.84(8) ?
    N51 C52 C53 . . 121.94(9) ?
    N51 C52 H52 . . 119.0 ?
    C53 C52 H52 . . 119.0 ?
    C52 C53 C54 . . 120.14(9) ?
    C52 C53 N57 . . 119.53(9) ?
    C54 C53 N57 . . 120.33(9) ?
    C55 C54 C53 . . 118.79(9) ?
    C55 C54 H54 . . 120.6 ?
    C53 C54 H54 . . 120.6 ?
    C54 C55 C56 . . 117.43(9) ?
    C54 C55 H55 . . 121.3 ?
    C56 C55 H55 . . 121.3 ?
    N51 C56 N5 . . 112.52(8) ?
    N51 C56 C55 . . 123.85(9) ?
    N5 C56 C55 . . 123.63(9) ?
    O58 N57 O59 . . 124.44(9) ?
    O58 N57 C53 . . 117.77(9) ?
    O59 N57 C53 . . 117.79(9) ?
loop_
    _geom_torsion_atom_site_label_1
    _geom_torsion_atom_site_label_2
    _geom_torsion_atom_site_label_3
    _geom_torsion_atom_site_label_4
    _geom_torsion_site_symmetry_1
    _geom_torsion_site_symmetry_2
    _geom_torsion_site_symmetry_3
    _geom_torsion_site_symmetry_4
    _geom_torsion
    _geom_torsion_publ_flag
    C31 N2 C3 N3 . . . . -40.22(16) ?
    C31 N2 C3 C4 . . . . 142.83(9) ?
    N2 C3 N3 C21 . . . . -9.51(16) ?
    C4 C3 N3 C21 . . . . 167.36(8) ?
    N3 C3 C4 O4 . . . . -177.99(9) ?
    N2 C3 C4 O4 . . . . -0.58(13) ?
    N3 C3 C4 N5 . . . . 1.05(12) ?
    N2 C3 C4 N5 . . . . 178.47(8) ?
    O4 C4 N5 C56 . . . . -0.22(17) ?
    C3 C4 N5 C56 . . . . -179.21(9) ?
    C3 N3 C21 C22 . . . . -153.01(9) ?
    C3 N3 C21 C26 . . . . 26.82(15) ?
    C26 C21 C22 C23 . . . . -3.56(15) ?
    N3 C21 C22 C23 . . . . 176.28(9) ?
    C21 C22 C23 C24 . . . . -0.09(15) ?
    C22 C23 C24 C25 . . . . 2.66(15) ?
    C23 C24 C25 C26 . . . . -1.61(15) ?
    C24 C25 C26 C21 . . . . -1.98(14) ?
    C24 C25 C26 C36 . . . . 174.74(9) ?
    C22 C21 C26 C25 . . . . 4.48(13) ?
    N3 C21 C26 C25 . . . . -175.34(9) ?
    C22 C21 C26 C36 . . . . -172.04(9) ?
    N3 C21 C26 C36 . . . . 8.14(15) ?
    C3 N2 C31 C32 . . . . -134.33(10) ?
    C3 N2 C31 C36 . . . . 45.58(14) ?
    C36 C31 C32 C33 . . . . -0.04(15) ?
    N2 C31 C32 C33 . . . . 179.87(10) ?
    C31 C32 C33 C34 . . . . -0.14(16) ?
    C32 C33 C34 C35 . . . . -0.43(16) ?
    C33 C34 C35 C36 . . . . 1.23(16) ?
    C32 C31 C36 C35 . . . . 0.77(14) ?
    N2 C31 C36 C35 . . . . -179.14(9) ?
    C32 C31 C36 C26 . . . . -179.29(9) ?
    N2 C31 C36 C26 . . . . 0.80(14) ?
    C34 C35 C36 C31 . . . . -1.38(14) ?
    C34 C35 C36 C26 . . . . 178.68(9) ?
    C25 C26 C36 C31 . . . . 151.43(9) ?
    C21 C26 C36 C31 . . . . -32.08(14) ?
    C25 C26 C36 C35 . . . . -28.63(13) ?
    C21 C26 C36 C35 . . . . 147.86(9) ?
    C56 N51 C52 C53 . . . . -0.98(14) ?
    N51 C52 C53 C54 . . . . 1.09(15) ?
    N51 C52 C53 N57 . . . . -177.84(9) ?
    C52 C53 C54 C55 . . . . 0.01(15) ?
    N57 C53 C54 C55 . . . . 178.94(9) ?
    C53 C54 C55 C56 . . . . -1.11(14) ?
    C52 N51 C56 N5 . . . . -179.63(8) ?
    C52 N51 C56 C55 . . . . -0.22(15) ?
    C4 N5 C56 N51 . . . . 177.97(9) ?
    C4 N5 C56 C55 . . . . -1.44(16) ?
    C54 C55 C56 N51 . . . . 1.27(15) ?
    C54 C55 C56 N5 . . . . -179.39(9) ?
    C52 C53 N57 O58 . . . . 169.30(9) ?
    C54 C53 N57 O58 . . . . -9.64(14) ?
    C52 C53 N57 O59 . . . . -10.38(14) ?
    C54 C53 N57 O59 . . . . 170.68(9) ?
loop_
    _geom_hbond_atom_site_label_D
    _geom_hbond_atom_site_label_H
    _geom_hbond_atom_site_label_A
    _geom_hbond_site_symmetry_A
    _geom_hbond_distance_DH
    _geom_hbond_distance_HA
    _geom_hbond_distance_DA
    _geom_hbond_angle_DHA
    _geom_hbond_publ_flag
    N2 H2 O4 . 0.890(10)
                       2.240(10)
                               2.7041(11) 112.0(10)
                                                 y
    N2 H2 O4 3_557 0.890(10)
                           2.260(10)
                                   3.0725(11) 152.0(10)
                                                     y
    N5 H5 N3 . 0.880(10)
                       2.110(10)
                               2.6191(11) 116.0(10)
                                                 y
    C55 H55 O4 . 0.95 2.33 2.9266(12) 120 y
    C32 H32 N51 1_545 0.95 2.47 3.3000(13) 146 y
