# Supplementary material for: N-(5-Nitro­pyridin-2-yl)-5H-dibenzo[d,f][1,3]diazepine-6-carboxamide
Source: Acta Crystallogr Sect E Struct Rep Online. 2011 May 25;67(Pt 6):o1507. doi: 10.1107/S1600536811018629 (PMC3120606; doi:10.1107/S1600536811018629)
Supplement: Supplementary file 2 [file e-67-o1507-Isup2.hkl]

#
# h,k,l, Fc-squared, Fo-squared, sigma(Fo-squared) and status flag
#
data_I
_shelx_title 'P2(1)/c, C19 H13 N3 O3, T=110K'
_shelx_refln_list_code          4
_shelx_F_calc_maximum      351.83
_exptl_crystal_F_000       744.00
_reflns_d_resolution_high  0.7108
 
loop_
 _symmetry_equiv_pos_as_xyz
 'x, y, z'
 '-x, y+1/2, -z+1/2'
 '-x, -y, -z'
 'x, -y-1/2, z-1/2'
 
_cell_length_a    12.9702
_cell_length_b     9.2104
_cell_length_c    13.4145
_cell_angle_alpha  90.000
_cell_angle_beta  100.692
_cell_angle_gamma  90.000
 
_shelx_F_squared_multiplier     1.000
 
loop_
 _refln_index_h
 _refln_index_k
 _refln_index_l
 _refln_F_squared_calc
 _refln_F_squared_meas
 _refln_F_squared_sigma
 _refln_observed_status
   2   0   0     2914.29     2759.99     10.20 o
   3   0   0      614.70      573.18      4.60 o
   4   0   0      676.99      696.73      4.68 o
   5   0   0      497.26      590.49      3.36 o
   6   0   0     5463.55     5839.60     14.96 o
   7   0   0      512.86      617.37      6.02 o
   8   0   0        1.39        3.14      0.89 o
   9   0   0      666.09      608.44      3.71 o
  10   0   0       15.18       11.62      0.84 o
  11   0   0     1632.67     1540.43      9.98 o
  12   0   0     1854.51     1642.30     10.29 o
  13   0   0      885.25      746.15      8.22 o
  14   0   0       40.11       35.93      4.39 o
  15   0   0      363.75      386.70      7.87 o
  16   0   0      202.01      203.17      6.23 o
  17   0   0      129.11      151.19      6.53 o
   2   1   0      450.23      469.40      3.38 o
   3   1   0      459.66      459.62      2.68 o
   4   1   0     1235.44     1079.31      6.97 o
   5   1   0       64.70       63.88      0.80 o
   6   1   0        8.82       14.38      0.57 o
   7   1   0      522.55      532.32      2.84 o
   8   1   0      471.83      469.89      2.05 o
   9   1   0       61.54       63.78      1.13 o
  10   1   0       78.98       86.86      1.30 o
  11   1   0     1687.39     1531.99      7.23 o
  12   1   0      161.41      133.37      2.50 o
  13   1   0       65.43       58.91      2.89 o
  14   1   0       51.81       46.94      3.06 o
  15   1   0        0.18        0.31      3.10 o
  16   1   0       38.49       24.51      3.64 o
  17   1   0      123.89      143.30      4.80 o
   0   2   0    10863.47    11303.96     70.12 o
   1   2   0      752.14      752.24      3.13 o
   2   2   0       78.64       72.60      1.11 o
   3   2   0      543.79      472.62      3.19 o
   4   2   0      258.68      272.14      1.53 o
   5   2   0      330.03      361.84      2.29 o
   6   2   0      483.32      533.95      3.26 o
   7   2   0       62.76       48.74      0.97 o
   8   2   0       32.98       25.86      0.79 o
   9   2   0      215.23      205.32      1.81 o
  10   2   0      953.13      969.05      4.74 o
  11   2   0       85.95       67.33      1.73 o
  12   2   0      739.61      687.97      4.17 o
  13   2   0        1.55        1.78      2.48 o
  14   2   0      214.47      225.30      4.12 o
  15   2   0       14.64       10.74      3.46 o
  16   2   0       21.76       22.82      3.92 o
  17   2   0       96.07       99.48      4.85 o
   1   3   0      753.43      731.57      3.04 o
   2   3   0      198.75      231.88      1.56 o
   3   3   0      202.82      237.35      1.60 o
   4   3   0       83.37       93.66      1.19 o
   5   3   0      491.57      541.96      2.58 o
   6   3   0      438.44      423.05      2.15 o
   7   3   0        2.10        2.46      0.83 o
   8   3   0       26.69       27.51      0.97 o
   9   3   0     1885.37     1881.05      7.29 o
  10   3   0     1120.97     1127.57      5.48 o
  11   3   0       61.24       74.03      1.93 o
  12   3   0      120.34       93.97      2.55 o
  13   3   0       73.73       60.77      3.19 o
  14   3   0       15.79       15.75      3.04 o
  15   3   0       47.89       50.98      3.85 o
  16   3   0      161.02      197.47      5.18 o
  17   3   0        0.00        0.15      4.40 o
   0   4   0      117.50      157.06      2.69 o
   1   4   0      149.32      154.59      1.92 o
   2   4   0     3184.97     3458.06     12.43 o
   3   4   0      303.62      337.63      2.23 o
   4   4   0      433.64      422.61      2.82 o
   5   4   0      450.32      554.39      2.72 o
   6   4   0       32.29       28.60      0.85 o
   7   4   0      175.96      145.87      1.44 o
   8   4   0     1715.35     1712.49      5.95 o
   9   4   0      285.49      276.59      2.05 o
  10   4   0      277.15      273.48      2.49 o
  11   4   0      299.30      299.26      3.18 o
  12   4   0      196.66      206.05      3.79 o
  13   4   0      538.14      522.39      5.43 o
  14   4   0      363.15      407.19      5.28 o
  15   4   0       95.91      130.66      4.55 o
  16   4   0      133.13      155.51      5.28 o
  17   4   0        5.50        8.67      4.65 o
   1   5   0       10.77        2.12      1.21 o
   2   5   0      196.36      219.91      1.93 o
   3   5   0       29.96       34.70      1.12 o
   4   5   0      142.74      166.90      1.47 o
   5   5   0       37.25       42.39      0.96 o
   6   5   0      725.81      729.11      2.93 o
   7   5   0        6.22        6.11      0.89 o
   8   5   0      184.56      190.40      1.83 o
   9   5   0       10.84        5.34      1.57 o
  10   5   0      135.74      141.69      2.62 o
  11   5   0        0.65        0.01      2.68 o
  12   5   0      215.10      211.41      4.18 o
  13   5   0        0.90        0.55      3.20 o
  14   5   0        7.58        6.57      3.71 o
  15   5   0       46.15       55.47      4.42 o
  16   5   0       22.25       19.75      5.04 o
   0   6   0      418.10      436.26      3.14 o
   1   6   0      348.97      337.73      2.12 o
   2   6   0       36.74       42.66      1.32 o
   3   6   0      246.87      273.71      1.95 o
   4   6   0       96.49       98.22      1.38 o
   5   6   0      102.79       90.65      1.26 o
   6   6   0       22.55       14.29      0.99 o
   7   6   0       16.09        9.44      1.14 o
   8   6   0      985.81      918.00      4.85 o
   9   6   0      146.46      127.23      3.09 o
  10   6   0      188.07      173.64      3.74 o
  11   6   0       38.15       35.20      3.20 o
  12   6   0      109.01      121.69      4.04 o
  13   6   0        7.36        6.14      3.60 o
  14   6   0      106.88      103.84      4.67 o
  15   6   0       35.18       26.38      5.15 o
   1   7   0      961.73      945.80      3.29 o
   2   7   0     1081.03     1086.84      4.02 o
   3   7   0       26.38       35.09      1.26 o
   4   7   0     1754.44     1609.21      6.76 o
   5   7   0      809.86      864.65      4.45 o
   6   7   0      536.93      518.27      3.42 o
   7   7   0      470.29      410.48      3.60 o
   8   7   0       25.67       25.78      2.84 o
   9   7   0      152.85      161.72      3.69 o
  10   7   0       34.40       31.82      3.05 o
  11   7   0      527.19      564.41      6.24 o
  12   7   0        1.42        4.07      3.43 o
  13   7   0       34.67       42.48      4.14 o
  14   7   0        1.96        1.87      4.54 o
  15   7   0       26.26       23.21      5.92 o
   0   8   0      715.76      639.65      4.58 o
   1   8   0      180.24      194.62      2.30 o
   2   8   0       64.85       67.96      1.75 o
   3   8   0      565.99      552.30      4.68 o
   4   8   0      370.57      344.87      3.02 o
   5   8   0        5.52       10.07      1.63 o
   6   8   0       67.91       63.75      2.25 o
   7   8   0        2.26        0.94      2.43 o
   8   8   0       54.30       46.82      3.16 o
   9   8   0       61.76       62.65      3.35 o
  10   8   0        6.84        3.62      3.14 o
  11   8   0       53.86       63.30      4.01 o
  12   8   0       31.50       35.26      3.97 o
  13   8   0        0.35        0.37      4.30 o
  14   8   0       66.81       70.67      5.57 o
   1   9   0      734.35      709.28      4.71 o
   2   9   0       80.35       63.02      2.32 o
   3   9   0      843.72      832.50      6.32 o
   4   9   0      804.62      729.33      4.85 o
   5   9   0       69.67       67.16      2.76 o
   6   9   0       42.22       32.63      3.05 o
   7   9   0       53.18       51.33      3.01 o
   8   9   0        5.99        7.03      3.19 o
   9   9   0       75.41       75.22      3.68 o
  10   9   0       31.65       39.27      3.65 o
  11   9   0       18.33       14.86      3.86 o
  12   9   0      141.32      158.21      5.56 o
   0  10   0       27.86       20.93      3.64 o
   1  10   0        0.32        0.79      2.43 o
   2  10   0       23.56       17.88      2.72 o
   3  10   0      249.05      238.72      3.89 o
   4  10   0       15.30       14.01      2.75 o
   5  10   0       11.11       14.71      2.97 o
   6  10   0       35.99       31.41      3.38 o
   7  10   0      120.50      134.68      4.37 o
   8  10   0       48.14       59.57      4.83 o
   9  10   0       72.71       76.24      4.67 o
  10  10   0       76.68       91.40      5.22 o
  11  10   0       44.57       41.17      4.89 o
   1  11   0        0.26        0.10      2.84 o
   2  11   0        1.79        1.31      3.07 o
   3  11   0       53.43       65.75      3.62 o
   4  11   0        7.59        9.02      3.91 o
   5  11   0       50.09       64.62      4.37 o
   6  11   0       24.41       32.45      4.29 o
   7  11   0       49.49       56.37      4.18 o
   8  11   0       30.47       30.67      4.70 o
   9  11   0      295.17      329.17      6.52 o
   0  12   0        0.02        1.80      4.72 o
   1  12   0        1.56        1.23      3.54 o
   2  12   0      111.58      130.60      4.44 o
   3  12   0      204.53      217.81      5.19 o
   4  12   0        3.79        6.78      4.28 o
   5  12   0       94.17       97.58      4.90 o
   6  12   0        8.20       14.19      4.95 o
 -18   1   1       10.83       18.91      4.06 o
 -17   1   1       55.04       61.12      3.89 o
 -16   1   1        0.38        0.32      3.14 o
 -15   1   1        5.13        7.06      2.82 o
 -14   1   1        0.57        1.34      2.51 o
 -13   1   1       40.64       31.43      2.53 o
 -12   1   1      210.41      195.97      2.21 o
 -11   1   1      418.63      412.09      2.22 o
 -10   1   1        0.40        0.64      0.80 o
  -9   1   1       54.90       52.68      0.95 o
  -8   1   1       41.71       50.96      0.93 o
  -7   1   1      271.61      266.35      2.12 o
  -6   1   1      163.49      173.49      1.54 o
  -5   1   1        0.50        1.06      0.59 o
  -4   1   1        9.63       11.69      0.65 o
  -3   1   1      986.51      928.90      3.98 o
  -2   1   1     2846.76     2863.97      9.65 o
  -1   1   1     8493.75     8415.24    203.43 o
   1   1   1     1754.95     1670.10     14.06 o
   2   1   1       92.60       83.57      1.60 o
   3   1   1      370.61      395.18      3.24 o
   4   1   1      645.92      641.15      3.89 o
   5   1   1      942.26      982.08      4.40 o
   6   1   1     1708.27     1835.29      7.09 o
   7   1   1      857.13      882.60      3.00 o
   8   1   1       92.87      102.30      1.17 o
   9   1   1       12.14       10.49      0.72 o
  10   1   1       18.19       15.60      0.74 o
  11   1   1       49.61       54.26      1.61 o
  12   1   1      785.06      748.89      4.76 o
  13   1   1       85.15       77.80      3.09 o
  14   1   1       34.15       30.39      3.07 o
  15   1   1       17.72       15.71      3.30 o
  16   1   1      260.51      278.60      5.09 o
  17   1   1       60.44       63.53      4.10 o
 -17   2   1        1.79        1.04      4.13 o
 -16   2   1        0.98        0.40      3.34 o
 -15   2   1       63.29       66.53      3.49 o
 -14   2   1      117.83      108.08      3.22 o
 -13   2   1       37.45       29.92      2.39 o
 -12   2   1      354.14      308.67      2.74 o
 -11   2   1     2586.18     2464.33     10.85 o
 -10   2   1     1026.86      979.74      4.35 o
  -9   2   1        5.92        3.91      0.87 o
  -8   2   1       41.11       54.97      1.10 o
  -7   2   1      492.47      512.34      2.52 o
  -6   2   1     4108.90     4461.24     16.38 o
  -5   2   1      768.32      844.86      3.13 o
  -4   2   1      237.30      230.41      1.37 o
  -3   2   1     2269.55     2217.97      8.55 o
  -2   2   1      631.21      675.92      5.51 o
  -1   2   1      269.38      264.62      1.76 o
   0   2   1        0.97        1.21      1.15 o
   1   2   1      647.83      706.26      4.59 o
   2   2   1      126.88      146.73      1.40 o
   3   2   1       57.62       60.97      1.03 o
   4   2   1      106.03      103.21      1.61 o
   5   2   1     2292.34     2408.77      8.16 o
   6   2   1     2216.52     2323.19      8.65 o
   7   2   1        1.82        0.81      0.82 o
   8   2   1       24.83       21.71      0.85 o
   9   2   1      544.62      539.55      2.38 o
  10   2   1      316.84      310.09      2.19 o
  11   2   1        0.50        1.30      1.48 o
  12   2   1       13.33        6.41      1.99 o
  13   2   1       26.04       24.56      2.68 o
  14   2   1       36.39       40.33      3.16 o
  15   2   1        0.15        0.98      3.43 o
  16   2   1        6.20        4.74      3.87 o
  17   2   1        1.00        2.20      4.61 o
 -17   3   1       84.94       84.51      4.85 o
 -16   3   1        5.16        7.42      3.86 o
 -15   3   1        0.68        0.36      3.19 o
 -14   3   1       16.44        9.60      2.98 o
 -13   3   1        1.64        1.90      2.42 o
 -12   3   1       47.53       44.82      1.87 o
 -11   3   1      114.95      118.21      1.86 o
 -10   3   1      309.00      259.16      2.15 o
  -9   3   1      148.18      143.18      1.74 o
  -8   3   1       72.53       68.23      1.07 o
  -7   3   1      688.57      617.31      3.40 o
  -6   3   1       62.16       72.07      1.07 o
  -5   3   1      609.95      621.86      2.99 o
  -4   3   1     2069.68     2074.86      6.57 o
  -3   3   1        3.27        3.86      0.78 o
  -2   3   1        0.69        2.41      0.82 o
  -1   3   1     1409.03     1460.89      8.43 o
   0   3   1        0.92        0.86      1.16 o
   1   3   1        4.85        4.99      0.89 o
   2   3   1      313.02      336.83      3.84 o
   3   3   1     3323.66     3294.40     16.03 o
   4   3   1       90.68      111.71      1.35 o
   5   3   1     2463.54     2797.85      8.99 o
   6   3   1       52.93       64.07      1.13 o
   7   3   1      127.65      145.67      1.50 o
   8   3   1       74.35       91.39      1.24 o
   9   3   1        1.89        1.37      0.93 o
  10   3   1      558.66      569.13      3.15 o
  11   3   1       11.54       13.01      1.71 o
  12   3   1       23.44       25.28      2.72 o
  13   3   1      126.18      112.01      3.46 o
  14   3   1      143.03      131.42      3.73 o
  15   3   1        4.21        0.50      3.47 o
  16   3   1        6.10        9.16      3.87 o
  17   3   1        1.86        1.98      4.87 o
 -17   4   1       25.41       33.91      4.85 o
 -16   4   1        3.53        3.81      3.65 o
 -15   4   1       46.82       45.89      3.81 o
 -14   4   1        0.08        0.69      2.98 o
 -13   4   1       19.10       13.42      2.73 o
 -12   4   1      105.94      101.55      2.83 o
 -11   4   1      597.34      558.04      4.63 o
 -10   4   1     1486.81     1418.97      5.78 o
  -9   4   1        0.00        0.40      0.97 o
  -8   4   1      267.46      267.22      1.86 o
  -7   4   1       45.35       34.60      0.93 o
  -6   4   1      204.88      234.59      1.52 o
  -5   4   1        1.65        1.60      0.80 o
  -4   4   1      834.74      943.84      3.24 o
  -3   4   1     1075.96     1182.34      5.69 o
  -2   4   1     1000.85     1156.18      3.86 o
  -1   4   1       24.29       35.92      1.33 o
   0   4   1     2399.28     2557.96      8.85 o
   1   4   1      654.48      707.64      4.42 o
   2   4   1      611.75      681.19      3.73 o
   3   4   1     1339.19     1407.50      7.09 o
   4   4   1      317.69      353.14      2.06 o
   5   4   1      170.21      239.22      1.62 o
   6   4   1       52.60       52.72      1.22 o
   7   4   1       15.76       20.10      1.09 o
   8   4   1        7.02        4.02      1.11 o
   9   4   1     1183.12     1206.10      6.20 o
  10   4   1      194.70      175.93      2.18 o
  11   4   1      522.65      505.61      3.90 o
  12   4   1       35.96       27.92      2.64 o
  13   4   1      228.62      226.00      3.75 o
  14   4   1        0.08        2.13      3.38 o
  15   4   1      246.73      283.21      5.20 o
  16   4   1       15.93       20.82      4.74 o
 -16   5   1      156.55      137.97      5.38 o
 -15   5   1       34.50       36.07      3.94 o
 -14   5   1       78.76       67.85      3.82 o
 -13   5   1       26.56       20.71      3.17 o
 -12   5   1        1.37        1.98      2.88 o
 -11   5   1        8.09        9.95      2.77 o
 -10   5   1      253.03      208.43      2.95 o
  -9   5   1      347.39      314.43      2.95 o
  -8   5   1     1842.10     1795.48      7.11 o
  -7   5   1     1437.14     1370.47      4.79 o
  -6   5   1     1898.28     1844.24      6.50 o
  -5   5   1       36.20       42.07      1.01 o
  -4   5   1      207.79      218.97      1.59 o
  -3   5   1      113.49      108.17      1.25 o
  -2   5   1      227.11      216.54      1.89 o
  -1   5   1      428.37      525.55      2.92 o
   0   5   1       28.47       33.44      1.33 o
   1   5   1     1737.52     1893.36      5.35 o
   2   5   1     1260.00     1411.51      6.11 o
   3   5   1        1.60        1.81      1.07 o
   4   5   1       55.43       61.73      1.11 o
   5   5   1      153.51      177.75      1.45 o
   6   5   1      324.67      297.51      1.89 o
   7   5   1       31.34       29.99      1.24 o
   8   5   1       43.56       40.83      1.41 o
   9   5   1       56.75       47.37      1.79 o
  10   5   1      281.80      295.87      3.18 o
  11   5   1       43.48       51.92      2.77 o
  12   5   1      193.45      191.06      3.90 o
  13   5   1      218.19      240.82      4.67 o
  14   5   1       48.04       53.37      3.91 o
  15   5   1      137.09      157.17      6.10 o
  16   5   1        5.92        3.73      5.48 o
 -16   6   1       15.62       10.18      4.51 o
 -15   6   1       43.82       36.26      4.75 o
 -14   6   1        0.77        0.66      3.77 o
 -13   6   1        0.16        0.46      3.26 o
 -12   6   1        8.79        8.63      3.23 o
 -11   6   1        2.07        4.55      2.88 o
 -10   6   1      202.83      180.97      3.86 o
  -9   6   1      194.58      161.94      3.15 o
  -8   6   1     1021.66      948.23      4.42 o
  -7   6   1     1042.87     1069.38      5.28 o
  -6   6   1      591.11      542.09      2.64 o
  -5   6   1      233.07      234.05      1.67 o
  -4   6   1      429.65      411.43      2.01 o
  -3   6   1      685.38      710.52      3.83 o
  -2   6   1      212.11      223.18      1.89 o
  -1   6   1      331.40      302.66      2.12 o
   0   6   1      632.64      645.19      2.63 o
   1   6   1      150.30      158.16      1.65 o
   2   6   1      246.12      299.33      2.05 o
   3   6   1       21.66       25.37      1.16 o
   4   6   1      721.80      658.59      2.75 o
   5   6   1      122.00      111.29      1.47 o
   6   6   1      483.83      499.00      2.54 o
   7   6   1       90.41       80.11      1.85 o
   8   6   1       42.11       51.03      1.82 o
   9   6   1       62.97       58.94      2.73 o
  10   6   1       47.13       52.85      3.03 o
  11   6   1        0.39        0.35      2.86 o
  12   6   1       42.61       36.25      3.48 o
  13   6   1        0.08        2.21      4.15 o
  14   6   1      114.39      128.85      5.32 o
  15   6   1       16.37       15.60      5.94 o
 -15   7   1       14.72       16.54      4.55 o
 -14   7   1       10.14        6.20      3.69 o
 -13   7   1        4.07        0.12      3.70 o
 -12   7   1       30.49       26.79      3.51 o
 -11   7   1       72.72       69.54      3.65 o
 -10   7   1      117.65      110.39      3.70 o
  -9   7   1        7.75        4.34      2.83 o
  -8   7   1      250.28      285.95      3.84 o
  -7   7   1      525.29      469.41      3.66 o
  -6   7   1      136.17      135.43      2.05 o
  -5   7   1       26.92       27.88      1.42 o
  -4   7   1      407.90      372.91      2.96 o
  -3   7   1      573.15      563.67      2.85 o
  -2   7   1      184.52      173.87      1.84 o
  -1   7   1      389.03      375.80      2.43 o
   0   7   1      214.99      194.23      1.79 o
   1   7   1      266.93      246.69      1.87 o
   2   7   1        7.39        8.99      1.04 o
   3   7   1      495.09      490.63      2.53 o
   4   7   1      730.17      679.33      3.34 o
   5   7   1       11.68       16.23      1.39 o
   6   7   1      277.52      210.65      2.78 o
   7   7   1       10.07        5.99      2.05 o
   8   7   1      523.01      494.79      5.03 o
   9   7   1      346.57      352.35      4.67 o
  10   7   1       12.43       12.98      2.88 o
  11   7   1      154.49      180.29      4.22 o
  12   7   1        2.19        2.85      3.83 o
  13   7   1      265.04      285.65      6.27 o
  14   7   1       17.10       17.67      5.05 o
 -14   8   1       14.60       15.42      4.36 o
 -13   8   1       61.71       64.72      4.35 o
 -12   8   1        1.39        4.82      3.70 o
 -11   8   1      143.18      169.49      4.56 o
 -10   8   1       58.93       58.01      3.60 o
  -9   8   1       52.54       41.79      3.31 o
  -8   8   1        9.37        8.27      2.43 o
  -7   8   1       57.98       42.49      2.42 o
  -6   8   1      105.38       76.87      2.24 o
  -5   8   1       13.37        3.81      1.60 o
  -4   8   1      146.18      133.94      2.19 o
  -3   8   1      715.96      660.04      3.78 o
  -2   8   1       40.40       39.56      1.72 o
  -1   8   1      115.05      107.89      1.96 o
   0   8   1      238.56      224.75      2.31 o
   1   8   1      910.29      894.28      4.08 o
   2   8   1     2449.38     2208.51      7.72 o
   3   8   1     1932.68     1743.44      7.03 o
   4   8   1      857.21      757.90      4.15 o
   5   8   1      293.26      287.74      3.53 o
   6   8   1        3.95        0.51      2.16 o
   7   8   1      542.73      494.43      5.08 o
   8   8   1        0.17        0.41      2.77 o
   9   8   1      160.64      162.52      3.98 o
  10   8   1       32.14       18.79      3.22 o
  11   8   1      283.22      286.74      5.40 o
  12   8   1      189.47      201.54      5.62 o
  13   8   1       88.48       99.75      5.43 o
 -13   9   1      124.52      116.70      5.61 o
 -12   9   1       11.08       19.22      4.53 o
 -11   9   1      110.21      118.07      5.11 o
 -10   9   1       13.98       11.05      4.00 o
  -9   9   1      174.54      171.87      4.90 o
  -8   9   1      111.09      132.87      4.45 o
  -7   9   1        0.40        0.06      2.72 o
  -6   9   1      152.90      138.68      3.21 o
  -5   9   1      152.50      135.88      3.03 o
  -4   9   1      275.62      233.23      3.32 o
  -3   9   1      115.66      127.19      2.86 o
  -2   9   1        0.18        0.70      2.10 o
  -1   9   1        4.90        6.93      2.20 o
   0   9   1       69.85       61.23      2.58 o
   1   9   1      318.21      287.23      3.42 o
   2   9   1       52.21       42.54      2.23 o
   3   9   1       80.75       76.14      2.44 o
   4   9   1        3.21        8.83      2.27 o
   5   9   1      105.91      102.07      3.40 o
   6   9   1      288.24      263.39      4.11 o
   7   9   1       28.80       22.18      3.07 o
   8   9   1        0.07        0.15      3.08 o
   9   9   1       13.13       16.75      3.33 o
  10   9   1        0.39        1.01      3.76 o
  11   9   1       26.75       24.33      4.20 o
  12   9   1        3.65        6.03      4.56 o
 -11  10   1       33.22       34.46      5.21 o
 -10  10   1        7.67        8.34      4.75 o
  -9  10   1       65.43       73.54      5.06 o
  -8  10   1        1.30        0.36      3.74 o
  -7  10   1        8.20       11.14      3.65 o
  -6  10   1        1.56        2.78      2.72 o
  -5  10   1        3.65        3.15      2.60 o
  -4  10   1      134.53      133.06      3.35 o
  -3  10   1       12.13       14.28      2.62 o
  -2  10   1       22.36       19.95      2.40 o
  -1  10   1       43.11       42.93      2.77 o
   0  10   1       43.30       43.67      2.83 o
   1  10   1       45.07       40.99      2.71 o
   2  10   1        8.79        7.77      2.72 o
   3  10   1       62.10       76.55      3.17 o
   4  10   1      225.12      222.43      4.50 o
   5  10   1        0.01        0.11      2.88 o
   6  10   1       14.15        8.90      3.22 o
   7  10   1       22.33       16.92      3.40 o
   8  10   1       34.48       39.29      3.83 o
   9  10   1      166.31      190.24      4.98 o
  10  10   1       77.80       73.39      4.83 o
  11  10   1        0.40        1.06      4.70 o
  -9  11   1      239.70      272.81      7.33 o
  -8  11   1      102.48      114.46      4.92 o
  -7  11   1      310.86      326.73      5.93 o
  -6  11   1        6.29        2.92      3.81 o
  -5  11   1       35.05       30.32      3.33 o
  -4  11   1        0.00        1.65      2.95 o
  -3  11   1      127.66      129.13      3.67 o
  -2  11   1        3.34        4.20      2.84 o
  -1  11   1      165.88      154.76      3.58 o
   0  11   1       16.51       14.94      3.09 o
   1  11   1       61.13       60.51      3.62 o
   2  11   1       61.43       70.04      3.80 o
   3  11   1       11.18        9.75      3.63 o
   4  11   1       29.64       40.66      4.27 o
   5  11   1       31.03       37.85      4.26 o
   6  11   1       55.56       66.28      4.54 o
   7  11   1       68.47       71.89      4.53 o
   8  11   1      187.00      216.42      5.97 o
   9  11   1       93.14      101.61      6.04 o
  -6  12   1      103.48       96.38      5.12 o
  -5  12   1       25.06       27.61      4.54 o
  -4  12   1      315.67      354.93      5.82 o
  -3  12   1       15.15        9.00      3.66 o
  -2  12   1        8.09        9.39      3.64 o
  -1  12   1      128.15      132.32      4.38 o
   0  12   1      178.75      193.17      4.41 o
   1  12   1      119.39      120.83      4.33 o
   2  12   1        1.28        1.86      4.19 o
   3  12   1       79.52       84.94      5.05 o
   4  12   1       96.72      101.04      5.17 o
   5  12   1       40.52       43.85      4.93 o
   6  12   1       36.44       36.98      4.95 o
 -18   0   2      637.38      701.16     10.38 o
 -17   0   2      795.34      858.60     10.49 o
 -16   0   2      283.35      303.90      6.42 o
 -15   0   2      551.00      575.50      7.38 o
 -14   0   2      416.44      344.44      6.22 o
 -13   0   2        7.96       11.79      2.72 o
 -12   0   2        9.74       19.61      2.71 o
 -11   0   2      265.36      195.00      2.69 o
 -10   0   2      566.60      543.86      4.31 o
  -9   0   2      674.94      642.03      3.26 o
  -8   0   2     2651.81     2639.20     13.40 o
  -7   0   2     1352.21     1519.31      5.52 o
  -6   0   2      130.85      123.60      2.02 o
  -5   0   2     9654.61     9984.29     16.20 o
  -4   0   2     4334.38     4267.13      9.41 o
  -3   0   2     1385.55     1234.52     10.26 o
  -2   0   2     8631.70     9095.33     54.89 o
  -1   0   2      228.85      244.17     17.79 o
   0   0   2      436.47      411.75      7.06 o
   1   0   2     5171.37     5145.15     20.75 o
   2   0   2     2569.53     2412.00     11.43 o
   3   0   2     2179.17     2278.91     21.76 o
   4   0   2      468.69      418.07      6.10 o
   5   0   2     4816.06     5052.15     18.20 o
   6   0   2     1711.95     1779.36      9.19 o
   7   0   2     2726.99     2921.24     15.12 o
   8   0   2      512.30      480.67      3.28 o
   9   0   2       28.59       36.08      1.48 o
  10   0   2       47.68       32.68      1.60 o
  11   0   2      120.33       85.81      2.91 o
  12   0   2       54.40       67.57      3.10 o
  13   0   2       93.10       82.55      4.58 o
  14   0   2       30.42       27.08      4.63 o
  15   0   2      262.50      274.04      6.44 o
  16   0   2       16.80       17.51      4.52 o
  17   0   2      279.29      324.62      8.37 o
 -18   1   2      721.71      761.43      8.76 o
 -17   1   2      111.68      132.93      4.41 o
 -16   1   2       69.09       59.58      3.62 o
 -15   1   2       32.32       22.37      2.96 o
 -14   1   2        4.57        3.28      2.54 o
 -13   1   2       12.66       13.39      2.18 o
 -12   1   2       66.87       46.37      1.68 o
 -11   1   2        2.34        0.80      1.12 o
 -10   1   2      364.69      331.76      1.86 o
  -9   1   2        3.40        3.41      0.66 o
  -8   1   2       66.83       55.71      0.88 o
  -7   1   2       73.53       60.68      0.85 o
  -6   1   2     3599.13     3863.16     15.19 o
  -5   1   2      148.80      185.66      1.42 o
  -4   1   2     1334.57     1295.48      7.93 o
  -3   1   2      753.97      805.02      5.52 o
  -2   1   2     8833.88     8629.38     43.22 o
  -1   1   2     2016.28     1978.86     10.73 o
   0   1   2      370.40      355.28      1.83 o
   1   1   2      718.95      718.83      3.05 o
   2   1   2    17965.74    17672.37     77.35 o
   3   1   2        0.01        0.93      0.86 o
   4   1   2     1166.61     1126.26      4.15 o
   5   1   2     1101.00     1082.15      6.24 o
   6   1   2     1611.66     1770.65      7.35 o
   7   1   2      260.33      283.53      1.85 o
   8   1   2      342.98      366.11      2.11 o
   9   1   2        5.91        4.50      0.82 o
  10   1   2      485.21      488.18      3.36 o
  11   1   2       43.59       40.53      1.72 o
  12   1   2       16.01       20.33      2.08 o
  13   1   2        1.15        3.84      2.69 o
  14   1   2       75.10       69.87      3.19 o
  15   1   2        0.66        3.24      3.13 o
  16   1   2        9.72       12.38      3.78 o
  17   1   2      435.79      496.90      7.27 o
 -17   2   2       21.29       17.93      4.19 o
 -16   2   2        1.40        0.05      3.69 o
 -15   2   2        5.79        3.94      3.15 o
 -14   2   2        2.67        3.08      2.32 o
 -13   2   2       67.28       61.22      2.51 o
 -12   2   2      181.85      183.76      2.13 o
 -11   2   2      723.85      662.49      3.33 o
 -10   2   2       97.54       99.93      1.38 o
  -9   2   2       26.41       20.85      0.78 o
  -8   2   2        4.06       10.29      0.68 o
  -7   2   2      385.56      447.38      2.31 o
  -6   2   2     2060.51     2286.51      9.05 o
  -5   2   2      651.63      686.39      3.22 o
  -4   2   2       20.65       17.27      0.91 o
  -3   2   2     2055.87     2139.19      7.25 o
  -2   2   2      271.25      275.39      2.24 o
  -1   2   2      219.59      275.49      1.79 o
   0   2   2     1349.81     1366.42      9.70 o
   1   2   2      193.21      229.03      2.44 o
   2   2   2     9725.92     9727.99     14.49 o
   3   2   2      270.73      270.77      2.52 o
   4   2   2      854.11      857.66      5.32 o
   5   2   2      916.77      912.81      3.59 o
   6   2   2      861.53      971.00      3.84 o
   7   2   2      357.62      383.82      2.21 o
   8   2   2        1.93        3.24      0.82 o
   9   2   2        0.30        0.26      0.84 o
  10   2   2       40.92       40.82      1.47 o
  11   2   2      333.15      325.84      2.91 o
  12   2   2        3.40        2.43      2.26 o
  13   2   2       53.94       48.81      2.89 o
  14   2   2       63.07       61.00      3.39 o
  15   2   2       19.95       11.98      3.86 o
  16   2   2       12.79        8.15      4.18 o
  17   2   2        0.01        3.63      4.34 o
 -17   3   2      172.00      182.14      5.42 o
 -16   3   2       30.75       32.57      4.06 o
 -15   3   2       67.59       69.01      3.73 o
 -14   3   2        2.05        1.17      2.81 o
 -13   3   2      279.58      242.89      4.05 o
 -12   3   2      254.01      227.07      2.68 o
 -11   3   2      247.72      216.22      2.41 o
 -10   3   2      156.36      150.22      1.93 o
  -9   3   2      729.05      685.61      3.16 o
  -8   3   2      347.54      341.19      2.22 o
  -7   3   2        2.65       11.83      0.78 o
  -6   3   2      259.32      255.99      1.89 o
  -5   3   2      130.66      123.81      1.26 o
  -4   3   2     8314.38     8865.42     31.83 o
  -3   3   2        1.06        1.70      0.87 o
  -2   3   2     1101.33     1184.92      4.29 o
  -1   3   2      631.17      640.21      3.59 o
   0   3   2      819.85      752.64      4.00 o
   1   3   2       85.71       82.86      1.46 o
   2   3   2     3419.52     3575.45     13.68 o
   3   3   2      449.12      497.26      2.68 o
   4   3   2     1889.15     2022.25     10.68 o
   5   3   2       36.70       39.79      1.38 o
   6   3   2     1020.74     1059.13      5.47 o
   7   3   2      361.71      445.15      2.33 o
   8   3   2     1661.94     1634.46      5.35 o
   9   3   2     1286.48     1293.46      3.83 o
  10   3   2       60.87       58.50      1.61 o
  11   3   2       98.69       93.24      2.37 o
  12   3   2      342.59      357.55      4.41 o
  13   3   2      259.03      254.45      4.21 o
  14   3   2        2.50        6.58      3.38 o
  15   3   2      119.03      139.40      4.89 o
  16   3   2       50.39       57.33      4.80 o
 -17   4   2      734.98      790.30      8.65 o
 -16   4   2       33.17       39.19      4.15 o
 -15   4   2        4.23        6.34      3.63 o
 -14   4   2       77.66       62.32      3.81 o
 -13   4   2        8.69        4.84      2.85 o
 -12   4   2       87.62       92.32      3.32 o
 -11   4   2      558.97      513.74      3.95 o
 -10   4   2     1255.09     1206.76      5.02 o
  -9   4   2      830.53      771.34      3.62 o
  -8   4   2      646.38      615.03      2.72 o
  -7   4   2     1171.65     1146.46      3.46 o
  -6   4   2      104.67      104.83      1.21 o
  -5   4   2        1.52        3.75      0.80 o
  -4   4   2      447.78      511.72      2.81 o
  -3   4   2     1565.80     1680.33      9.72 o
  -2   4   2     5756.55     6052.01     19.17 o
  -1   4   2      262.68      315.74      3.14 o
   0   4   2       10.56       12.53      0.96 o
   1   4   2       80.57      105.61      1.81 o
   2   4   2     2405.54     2603.33     11.15 o
   3   4   2     2466.70     2672.76      8.97 o
   4   4   2       73.32       86.41      1.51 o
   5   4   2       28.82       23.80      0.98 o
   6   4   2       87.56       76.75      1.42 o
   7   4   2      735.24      712.12      3.00 o
   8   4   2      721.40      717.60      3.09 o
   9   4   2      690.32      679.36      3.26 o
  10   4   2      261.25      274.27      2.68 o
  11   4   2       68.08       58.58      2.45 o
  12   4   2       60.82       57.75      2.93 o
  13   4   2        5.32        3.50      3.00 o
  14   4   2        0.57        0.60      3.64 o
  15   4   2        0.90        3.41      4.09 o
  16   4   2        1.92        4.41      4.81 o
 -16   5   2       26.83       32.65      4.51 o
 -15   5   2       55.85       53.98      4.38 o
 -14   5   2      247.92      246.02      5.28 o
 -13   5   2       21.46       24.27      3.39 o
 -12   5   2        1.53        1.96      2.60 o
 -11   5   2       52.19       54.27      3.02 o
 -10   5   2        0.07        1.61      1.69 o
  -9   5   2       58.30       55.09      1.80 o
  -8   5   2        0.26        1.63      1.03 o
  -7   5   2       66.20       68.19      1.21 o
  -6   5   2      172.33      160.77      1.46 o
  -5   5   2       43.51       39.80      0.97 o
  -4   5   2      196.03      162.09      1.37 o
  -3   5   2     1202.49     1346.58      4.95 o
  -2   5   2       34.42       43.35      1.10 o
  -1   5   2        6.38       19.34      1.18 o
   0   5   2      135.41      133.81      1.91 o
   1   5   2       40.95       50.50      1.32 o
   2   5   2     1151.23     1242.94      5.53 o
   3   5   2      596.47      604.35      3.43 o
   4   5   2      138.78      155.16      1.65 o
   5   5   2       14.54       12.58      1.03 o
   6   5   2      169.00      160.66      1.61 o
   7   5   2      883.29      895.87      4.61 o
   8   5   2     1054.67     1069.42      5.85 o
   9   5   2      202.77      195.25      2.81 o
  10   5   2      484.87      437.86      3.84 o
  11   5   2       68.20       78.06      3.24 o
  12   5   2        4.85        6.49      3.26 o
  13   5   2      103.57      115.10      4.56 o
  14   5   2       82.29       80.42      5.22 o
  15   5   2      240.79      250.81      6.76 o
  16   5   2       62.05       60.94      5.68 o
 -16   6   2        1.70        0.53      4.29 o
 -15   6   2        4.67        2.09      4.07 o
 -14   6   2       70.51       73.13      4.35 o
 -13   6   2        0.90        1.88      3.05 o
 -12   6   2       52.00       47.84      3.49 o
 -11   6   2       64.23       58.01      3.19 o
 -10   6   2      499.33      425.20      4.80 o
  -9   6   2      315.36      320.28      3.43 o
  -8   6   2     1275.94     1173.94      4.85 o
  -7   6   2       44.20       39.90      1.28 o
  -6   6   2      590.07      577.59      2.56 o
  -5   6   2      208.06      206.04      1.55 o
  -4   6   2       20.77       21.13      0.88 o
  -3   6   2      327.99      348.15      1.89 o
  -2   6   2       72.07       72.95      1.37 o
  -1   6   2      221.19      222.23      1.80 o
   0   6   2       27.04       33.86      1.14 o
   1   6   2       91.56       88.54      1.37 o
   2   6   2        2.17        2.59      1.13 o
   3   6   2      653.12      671.65      2.77 o
   4   6   2      162.08      158.88      1.60 o
   5   6   2      420.19      437.10      2.44 o
   6   6   2      439.18      401.48      2.48 o
   7   6   2      159.12      152.98      2.22 o
   8   6   2      991.32      920.02      4.69 o
   9   6   2        7.18        7.51      2.48 o
  10   6   2      552.50      505.91      5.39 o
  11   6   2      369.71      367.82      5.04 o
  12   6   2        0.80        0.66      3.68 o
  13   6   2        0.50        1.63      4.22 o
  14   6   2        2.03        2.97      4.48 o
  15   6   2        1.22        5.84      6.27 o
 -15   7   2       74.12       92.00      5.06 o
 -14   7   2      156.39      165.23      5.27 o
 -13   7   2       56.08       59.06      3.91 o
 -12   7   2        0.45        0.77      3.29 o
 -11   7   2       15.36       17.26      3.21 o
 -10   7   2      143.66      133.19      3.85 o
  -9   7   2      748.61      661.28      5.66 o
  -8   7   2       34.25       33.61      2.38 o
  -7   7   2      437.24      350.39      3.13 o
  -6   7   2      221.90      181.87      2.25 o
  -5   7   2      318.03      312.19      2.56 o
  -4   7   2       92.95       98.63      1.56 o
  -3   7   2       11.57       13.10      1.09 o
  -2   7   2       92.07       87.62      1.48 o
  -1   7   2      994.21      917.02      3.58 o
   0   7   2      287.61      249.56      1.94 o
   1   7   2        1.76        1.82      1.08 o
   2   7   2        2.30        3.42      0.80 o
   3   7   2      331.70      335.81      2.42 o
   4   7   2        0.64        1.05      1.39 o
   5   7   2       78.60       91.95      1.82 o
   6   7   2      152.09      107.91      2.19 o
   7   7   2      288.68      243.67      3.26 o
   8   7   2      123.27      122.52      3.44 o
   9   7   2      779.60      718.46      6.13 o
  10   7   2      104.66      104.98      3.95 o
  11   7   2       34.43       33.25      3.74 o
  12   7   2      109.27      127.15      4.78 o
  13   7   2        0.01        0.20      4.47 o
  14   7   2        7.09        6.12      5.11 o
 -14   8   2       17.39       21.15      4.48 o
 -13   8   2        1.64        1.02      4.21 o
 -12   8   2      107.47      100.94      4.78 o
 -11   8   2      138.04      165.14      4.85 o
 -10   8   2       26.95       21.10      3.82 o
  -9   8   2       22.57       24.13      3.00 o
  -8   8   2       10.17        6.49      2.63 o
  -7   8   2       39.65       36.15      2.48 o
  -6   8   2       40.47       40.77      2.10 o
  -5   8   2      106.41       99.80      2.26 o
  -4   8   2       42.53       58.62      1.95 o
  -3   8   2      861.54      817.72      4.16 o
  -2   8   2       19.88       27.10      1.77 o
  -1   8   2      126.68      113.01      2.23 o
   0   8   2      188.77      177.30      2.34 o
   1   8   2       30.55       33.86      1.79 o
   2   8   2       44.62       35.89      1.63 o
   3   8   2      568.56      557.90      3.39 o
   4   8   2       30.82       25.96      2.07 o
   5   8   2       36.09       35.91      2.40 o
   6   8   2      103.17      106.89      3.33 o
   7   8   2        0.15        0.55      2.52 o
   8   8   2        0.01        1.14      2.83 o
   9   8   2      141.00      139.77      4.25 o
  10   8   2        7.60        9.68      3.66 o
  11   8   2        0.51        2.42      3.91 o
  12   8   2       23.92       21.95      4.39 o
  13   8   2       19.24       12.35      4.86 o
 -13   9   2      105.65      117.75      5.57 o
 -12   9   2      138.07      151.15      5.46 o
 -11   9   2      225.32      241.76      5.79 o
 -10   9   2       15.79       18.71      4.20 o
  -9   9   2       11.11       13.22      3.64 o
  -8   9   2        0.14        2.03      2.95 o
  -7   9   2       62.57       56.67      3.01 o
  -6   9   2        1.31        1.42      2.52 o
  -5   9   2        7.41        3.99      2.48 o
  -4   9   2       22.60       26.39      2.49 o
  -3   9   2        1.01        1.86      2.30 o
  -2   9   2      214.68      169.48      3.25 o
  -1   9   2      804.08      702.55      5.03 o
   0   9   2     1034.56      944.09      5.51 o
   1   9   2      380.05      349.51      3.94 o
   2   9   2      174.87      145.26      3.20 o
   3   9   2      122.65      116.13      2.83 o
   4   9   2      134.61      164.42      3.54 o
   5   9   2      506.02      489.79      4.80 o
   6   9   2       32.30       27.43      2.95 o
   7   9   2        3.10        0.28      2.83 o
   8   9   2       17.52       19.29      3.59 o
   9   9   2       69.68       70.78      4.17 o
  10   9   2       54.22       53.87      4.31 o
  11   9   2       13.97       16.73      4.36 o
  12   9   2       99.00       99.35      5.29 o
 -11  10   2       75.71       84.64      5.29 o
 -10  10   2       19.41       19.29      4.73 o
  -9  10   2       26.75       24.64      4.58 o
  -8  10   2      111.41      131.00      4.60 o
  -7  10   2       50.11       58.62      3.21 o
  -6  10   2       44.57       45.00      3.05 o
  -5  10   2       30.06       20.85      2.85 o
  -4  10   2        5.64       10.93      2.65 o
  -3  10   2        6.77       15.41      2.66 o
  -2  10   2       11.73       13.25      2.55 o
  -1  10   2       24.11       23.29      2.77 o
   0  10   2       63.10       59.45      2.91 o
   1  10   2      349.30      323.25      4.19 o
   2  10   2        5.81        1.38      2.71 o
   3  10   2        0.40        0.82      3.09 o
   4  10   2       83.66       75.10      3.94 o
   5  10   2       41.80       34.50      3.21 o
   6  10   2       40.32       40.51      3.35 o
   7  10   2        2.07        3.91      3.38 o
   8  10   2       30.71       28.50      4.03 o
   9  10   2        7.51        9.21      4.18 o
  10  10   2       81.28       77.17      5.14 o
  -9  11   2       12.93       15.85      5.31 o
  -8  11   2       18.43       15.95      4.56 o
  -7  11   2       16.57       21.37      4.12 o
  -6  11   2        0.74        2.23      3.22 o
  -5  11   2       50.41       57.75      3.38 o
  -4  11   2        0.02        1.21      3.00 o
  -3  11   2        0.03        1.29      3.02 o
  -2  11   2       71.76       72.86      3.34 o
  -1  11   2        2.95        1.95      3.03 o
   0  11   2       70.25       58.65      3.40 o
   1  11   2       70.33       78.77      3.56 o
   2  11   2        2.09        0.23      3.35 o
   3  11   2       15.38       17.55      3.68 o
   4  11   2        1.34        0.63      3.69 o
   5  11   2       13.95       20.33      4.13 o
   6  11   2        0.01        0.26      4.06 o
   7  11   2      330.91      370.62      6.34 o
   8  11   2        5.81        5.10      4.68 o
  -6  12   2        3.77        5.67      4.04 o
  -5  12   2       34.97       37.78      3.83 o
  -4  12   2       13.13       14.33      3.46 o
  -3  12   2        3.22        2.64      3.41 o
  -2  12   2       47.63       46.31      3.62 o
  -1  12   2        1.38        2.15      3.42 o
   0  12   2       12.79       12.08      3.83 o
   1  12   2        5.35        7.36      4.10 o
   2  12   2        7.91       12.89      4.19 o
   3  12   2        1.00        0.96      4.42 o
   4  12   2       47.16       55.98      5.01 o
   5  12   2        4.04        4.08      4.79 o
   6  12   2       14.14       14.53      5.92 o
 -18   1   3      114.11      127.86      4.94 o
 -17   1   3       43.85       44.45      4.14 o
 -16   1   3       11.09       10.90      3.47 o
 -15   1   3        2.61        2.83      2.97 o
 -14   1   3      165.54      148.65      3.21 o
 -13   1   3       28.51       25.10      2.34 o
 -12   1   3     1077.66      976.81      5.17 o
 -11   1   3       44.04       43.72      1.38 o
 -10   1   3      100.61       87.31      1.11 o
  -9   1   3        0.03        0.13      0.71 o
  -8   1   3       22.34       30.52      0.81 o
  -7   1   3      291.46      278.40      1.63 o
  -6   1   3       97.04      116.11      1.42 o
  -5   1   3     2368.34     2670.82     12.23 o
  -4   1   3     1730.44     1892.26      5.82 o
  -3   1   3       10.36        9.81      0.73 o
  -2   1   3      109.89       95.71      0.91 o
  -1   1   3      461.55      427.97      2.04 o
   0   1   3      232.08      208.97      1.56 o
   1   1   3    23916.79    23682.50     77.54 o
   2   1   3    10323.35    10365.60     37.79 o
   3   1   3      471.60      491.64      3.38 o
   4   1   3      580.73      542.82      3.28 o
   5   1   3       37.21       44.08      1.30 o
   6   1   3      187.94      192.82      1.86 o
   7   1   3       54.71       51.85      1.23 o
   8   1   3       58.42       54.27      1.33 o
   9   1   3        3.68        4.32      0.94 o
  10   1   3      103.16       98.57      1.70 o
  11   1   3     1120.80     1156.90      6.46 o
  12   1   3      843.97      858.52      6.69 o
  13   1   3       51.24       49.46      3.08 o
  14   1   3        2.37        1.16      3.06 o
  15   1   3        7.19        5.48      3.57 o
  16   1   3       47.44       43.63      4.19 o
  17   1   3        9.62        9.63      5.02 o
 -18   2   3       94.67      100.71      5.21 o
 -17   2   3        0.07        1.63      4.10 o
 -16   2   3       67.10       75.24      4.32 o
 -15   2   3       20.39       26.11      3.12 o
 -14   2   3       13.44       14.47      2.49 o
 -13   2   3       46.90       35.27      2.33 o
 -12   2   3      217.94      177.08      2.11 o
 -11   2   3       26.56       35.03      1.48 o
 -10   2   3       33.34       41.72      1.11 o
  -9   2   3      112.46      110.97      1.30 o
  -8   2   3       16.04       15.16      0.77 o
  -7   2   3       14.38       17.58      0.94 o
  -6   2   3      829.30      887.07      3.90 o
  -5   2   3        2.27        5.25      0.86 o
  -4   2   3      519.32      575.15      3.07 o
  -3   2   3     1605.06     1601.57      6.64 o
  -2   2   3     2060.61     2108.20      7.41 o
  -1   2   3      384.60      425.79      1.83 o
   0   2   3        0.31        1.87      0.81 o
   1   2   3        8.37       10.90      0.91 o
   2   2   3      481.44      489.09      2.75 o
   3   2   3      721.97      657.45      3.62 o
   4   2   3        0.26        0.09      1.17 o
   5   2   3      218.82      217.24      1.95 o
   6   2   3     1223.37     1311.52      4.92 o
   7   2   3        4.82        8.65      0.84 o
   8   2   3      260.80      278.51      1.99 o
   9   2   3        4.21        3.75      0.98 o
  10   2   3      976.74      978.67      5.19 o
  11   2   3      201.07      197.19      2.73 o
  12   2   3      117.93      104.33      2.90 o
  13   2   3       34.18       30.82      2.99 o
  14   2   3       54.08       50.68      3.98 o
  15   2   3       14.84       15.72      3.82 o
  16   2   3        2.32        1.40      4.42 o
 -17   3   3        4.51        0.65      4.67 o
 -16   3   3       57.06       66.51      4.72 o
 -15   3   3       25.27       22.85      3.27 o
 -14   3   3        2.29        1.35      2.74 o
 -13   3   3       76.10       59.94      2.78 o
 -12   3   3       46.86       35.52      2.05 o
 -11   3   3      355.21      305.19      2.73 o
 -10   3   3       71.29       78.62      1.65 o
  -9   3   3     1681.73     1707.68      6.78 o
  -8   3   3      139.82      173.16      1.68 o
  -7   3   3       43.91       63.45      1.11 o
  -6   3   3      115.54      140.78      1.47 o
  -5   3   3     2844.79     2995.02      9.91 o
  -4   3   3     1287.44     1361.26      4.25 o
  -3   3   3      371.67      469.27      3.76 o
  -2   3   3        0.61        0.05      0.78 o
  -1   3   3      523.87      558.14      2.98 o
   0   3   3      484.73      542.68      4.21 o
   1   3   3        2.54        4.69      0.90 o
   2   3   3      224.74      225.54      2.31 o
   3   3   3       83.28       89.05      1.90 o
   4   3   3        3.46        1.84      1.30 o
   5   3   3       79.07       82.39      1.60 o
   6   3   3      277.79      293.49      2.09 o
   7   3   3      364.88      357.31      2.21 o
   8   3   3        9.19        6.69      1.12 o
   9   3   3        3.84        4.47      1.22 o
  10   3   3      726.30      709.03      5.09 o
  11   3   3      501.09      516.64      4.37 o
  12   3   3      325.66      339.08      4.90 o
  13   3   3       55.46       57.32      3.52 o
  14   3   3      214.67      216.33      4.76 o
  15   3   3        0.98        5.35      3.97 o
  16   3   3       13.32       13.94      4.39 o
 -17   4   3       12.20       10.49      4.74 o
 -16   4   3       54.66       62.78      4.21 o
 -15   4   3      103.10      114.35      4.26 o
 -14   4   3       22.03       25.09      3.11 o
 -13   4   3        1.58        3.22      2.85 o
 -12   4   3        2.99        4.41      2.72 o
 -11   4   3      183.43      144.61      2.64 o
 -10   4   3      892.37      801.99      4.17 o
  -9   4   3      274.02      271.36      1.89 o
  -8   4   3        4.50        4.25      0.94 o
  -7   4   3      309.60      304.18      1.99 o
  -6   4   3       44.65       36.82      0.85 o
  -5   4   3      139.61      220.07      1.75 o
  -4   4   3      754.43      840.15      3.63 o
  -3   4   3      990.22     1040.46      4.81 o
  -2   4   3       62.24       57.59      1.11 o
  -1   4   3      706.91      791.56      4.99 o
   0   4   3      885.00     1000.69      4.78 o
   1   4   3      458.89      554.07      4.41 o
   2   4   3       36.44       27.14      0.99 o
   3   4   3      401.12      464.43      3.09 o
   4   4   3      220.53      224.67      2.07 o
   5   4   3      397.16      416.16      2.86 o
   6   4   3       55.92       61.84      1.45 o
   7   4   3      758.09      724.60      3.39 o
   8   4   3       73.05       69.29      1.61 o
   9   4   3       79.11       85.41      2.03 o
  10   4   3      251.56      246.03      2.94 o
  11   4   3       49.92       43.01      2.95 o
  12   4   3      313.66      325.69      5.00 o
  13   4   3        3.42        4.50      3.53 o
  14   4   3       38.35       37.37      4.01 o
  15   4   3       31.80       31.44      4.08 o
  16   4   3       20.75       19.60      5.35 o
 -16   5   3       26.11       24.34      4.31 o
 -15   5   3      228.82      272.16      5.31 o
 -14   5   3        1.21        6.66      3.36 o
 -13   5   3       62.19       76.89      3.63 o
 -12   5   3       35.46       33.83      3.09 o
 -11   5   3       12.05       12.83      2.52 o
 -10   5   3       42.74       29.19      1.68 o
  -9   5   3      112.04      109.42      1.94 o
  -8   5   3        5.86        4.40      1.02 o
  -7   5   3        4.24        3.51      0.81 o
  -6   5   3      400.53      382.19      2.27 o
  -5   5   3       25.49       26.92      1.03 o
  -4   5   3      341.71      331.02      2.05 o
  -3   5   3        3.88        2.38      0.91 o
  -2   5   3     1436.18     1621.46      6.07 o
  -1   5   3     2650.55     2859.98     12.80 o
   0   5   3      552.38      591.92      3.74 o
   1   5   3       18.90       16.28      1.20 o
   2   5   3      326.93      320.92      2.41 o
   3   5   3      103.04      116.75      1.64 o
   4   5   3      254.33      276.62      2.04 o
   5   5   3        0.70        0.45      1.06 o
   6   5   3      342.78      358.66      2.54 o
   7   5   3      138.78      138.80      1.98 o
   8   5   3     1409.49     1397.29      7.18 o
   9   5   3       81.34       73.22      2.42 o
  10   5   3      880.19      843.87      6.31 o
  11   5   3        5.60        6.02      3.01 o
  12   5   3      171.46      165.82      4.18 o
  13   5   3       74.21       74.09      4.45 o
  14   5   3      249.99      242.73      6.48 o
  15   5   3       16.97       18.35      5.21 o
 -16   6   3       40.35       36.50      4.68 o
 -15   6   3       10.07       12.85      4.15 o
 -14   6   3      141.39      145.42      4.80 o
 -13   6   3       71.28       72.80      3.76 o
 -12   6   3        4.47        7.93      2.82 o
 -11   6   3       45.11       46.29      2.67 o
 -10   6   3      137.60      142.44      3.37 o
  -9   6   3       76.20       69.94      2.20 o
  -8   6   3     1129.28     1111.11      4.81 o
  -7   6   3       71.13       74.22      1.50 o
  -6   6   3      150.21      155.67      1.74 o
  -5   6   3       46.58       38.78      1.28 o
  -4   6   3      368.57      357.09      2.08 o
  -3   6   3      148.33      141.06      1.54 o
  -2   6   3      251.38      243.15      1.71 o
  -1   6   3       27.07       31.31      1.05 o
   0   6   3       65.15       61.28      1.03 o
   1   6   3      398.80      354.46      2.00 o
   2   6   3      124.38      134.29      1.63 o
   3   6   3       10.28        8.80      1.11 o
   4   6   3      136.53      119.17      1.56 o
   5   6   3      378.69      362.68      2.49 o
   6   6   3      427.52      407.52      2.98 o
   7   6   3      498.42      521.11      3.57 o
   8   6   3       73.37       60.38      2.19 o
   9   6   3       26.03       33.46      2.95 o
  10   6   3       11.83        9.05      3.19 o
  11   6   3        6.59        6.78      3.37 o
  12   6   3        0.00        0.35      3.59 o
  13   6   3       11.99       14.26      4.48 o
  14   6   3       43.60       41.88      4.81 o
  15   6   3        4.35        5.88      5.73 o
 -15   7   3      104.24      107.64      5.11 o
 -14   7   3        2.18        4.05      4.02 o
 -13   7   3      243.82      274.58      5.16 o
 -12   7   3       41.89       39.24      3.29 o
 -11   7   3      371.69      396.32      5.76 o
 -10   7   3       15.42       12.50      2.94 o
  -9   7   3      206.98      206.13      3.65 o
  -8   7   3      180.28      187.80      3.39 o
  -7   7   3      641.55      584.05      3.79 o
  -6   7   3     1095.33      981.30      4.31 o
  -5   7   3       38.58       47.36      1.93 o
  -4   7   3     1494.18     1364.46      4.94 o
  -3   7   3      402.00      384.76      2.43 o
  -2   7   3      216.76      172.20      1.64 o
  -1   7   3      634.68      649.23      2.91 o
   0   7   3       81.84       72.96      1.41 o
   1   7   3       86.22       87.45      1.34 o
   2   7   3       10.09        9.65      1.10 o
   3   7   3      801.87      808.38      3.82 o
   4   7   3        6.47        7.91      1.39 o
   5   7   3       16.59        5.59      1.49 o
   6   7   3      219.65      199.03      2.70 o
   7   7   3      376.18      348.15      3.78 o
   8   7   3      293.36      312.79      4.51 o
   9   7   3       32.98       38.25      3.28 o
  10   7   3        0.97        0.14      3.37 o
  11   7   3      302.69      324.38      5.60 o
  12   7   3        2.86        0.45      3.91 o
  13   7   3        8.75        5.60      4.28 o
  14   7   3       27.21       21.82      5.21 o
 -14   8   3      532.15      600.57      9.04 o
 -13   8   3       18.94       22.20      4.16 o
 -12   8   3      114.56      123.41      4.57 o
 -11   8   3        0.76        2.65      3.92 o
 -10   8   3       52.49       67.09      3.45 o
  -9   8   3       42.44       34.69      2.75 o
  -8   8   3      145.55      107.41      2.97 o
  -7   8   3      380.75      339.58      3.91 o
  -6   8   3       70.83       52.14      2.16 o
  -5   8   3        1.40        1.81      1.75 o
  -4   8   3       42.81       33.47      1.85 o
  -3   8   3     1357.67     1210.85      5.21 o
  -2   8   3     3986.26     3574.60     10.16 o
  -1   8   3     1517.52     1452.78      7.07 o
   0   8   3        3.64        2.08      1.68 o
   1   8   3       76.41       71.84      1.90 o
   2   8   3      104.05       98.04      2.00 o
   3   8   3       19.66       11.02      1.70 o
   4   8   3      333.66      297.98      3.28 o
   5   8   3      414.54      343.53      3.87 o
   6   8   3      393.48      421.52      4.67 o
   7   8   3      253.73      239.55      4.01 o
   8   8   3       25.36       30.47      3.29 o
   9   8   3       15.07       16.51      3.54 o
  10   8   3       50.80       46.66      4.08 o
  11   8   3       80.25      100.64      4.64 o
  12   8   3       60.97       71.27      4.66 o
  13   8   3       12.98       10.29      4.88 o
 -13   9   3      189.50      233.42      6.22 o
 -12   9   3        1.50        2.47      4.43 o
 -11   9   3       29.94       28.14      4.38 o
 -10   9   3        1.87        2.67      3.70 o
  -9   9   3        9.43       10.27      3.08 o
  -8   9   3       33.01       40.29      3.08 o
  -7   9   3       69.38       58.79      2.80 o
  -6   9   3       65.59       58.86      2.78 o
  -5   9   3      114.06      106.14      2.89 o
  -4   9   3      324.71      282.86      3.83 o
  -3   9   3        4.30        5.47      2.36 o
  -2   9   3      277.62      272.02      3.92 o
  -1   9   3       17.30       15.94      2.47 o
   0   9   3       34.95       31.07      2.51 o
   1   9   3        0.62        0.95      2.41 o
   2   9   3       20.29       17.65      2.84 o
   3   9   3      141.37      143.00      3.22 o
   4   9   3        4.43        5.80      2.52 o
   5   9   3        0.74        0.77      2.64 o
   6   9   3      133.93      115.93      3.75 o
   7   9   3        3.30        3.60      3.20 o
   8   9   3       65.31       89.72      4.20 o
   9   9   3      145.23      155.32      5.18 o
  10   9   3        0.00        0.83      4.08 o
  11   9   3       46.50       41.03      4.61 o
  12   9   3       10.02       10.00      4.62 o
 -11  10   3       27.66       24.46      5.03 o
 -10  10   3       99.61      113.53      5.50 o
  -9  10   3       59.46       74.99      4.33 o
  -8  10   3        0.12        2.10      3.33 o
  -7  10   3       17.33       14.03      3.18 o
  -6  10   3       54.61       44.34      3.14 o
  -5  10   3       28.47       25.58      3.14 o
  -4  10   3      110.48      106.25      3.53 o
  -3  10   3       32.41       20.35      2.93 o
  -2  10   3        0.13        0.35      2.74 o
  -1  10   3        1.85        2.32      2.70 o
   0  10   3       14.24       14.74      2.62 o
   1  10   3        2.21        0.66      2.56 o
   2  10   3       18.51       18.26      3.19 o
   3  10   3      136.12      131.02      4.27 o
   4  10   3      378.03      363.82      5.59 o
   5  10   3      180.40      181.95      4.23 o
   6  10   3      116.67      126.30      4.47 o
   7  10   3        1.05        1.14      3.63 o
   8  10   3        7.54        5.92      4.29 o
   9  10   3       27.96       24.66      4.69 o
  10  10   3        4.64        8.04      4.87 o
  -9  11   3      271.26      321.48      6.66 o
  -8  11   3       19.57       14.93      4.28 o
  -7  11   3       15.53       15.48      3.94 o
  -6  11   3        0.68        2.16      3.42 o
  -5  11   3      125.93      126.50      3.97 o
  -4  11   3      187.80      201.76      4.32 o
  -3  11   3       21.42       25.61      3.28 o
  -2  11   3      106.81      109.42      3.79 o
  -1  11   3       55.33       59.05      3.44 o
   0  11   3       14.70       16.08      3.02 o
   1  11   3      185.63      190.71      4.46 o
   2  11   3       24.51       32.79      3.62 o
   3  11   3       26.58       30.98      3.89 o
   4  11   3      269.13      283.85      5.75 o
   5  11   3       58.86       56.33      4.94 o
   6  11   3       59.81       63.67      5.39 o
   7  11   3       59.94       59.95      4.72 o
   8  11   3      127.31      145.45      6.16 o
  -6  12   3       77.95      101.10      4.47 o
  -5  12   3        5.92        4.64      3.71 o
  -4  12   3       49.92       48.75      3.93 o
  -3  12   3        5.49        5.49      3.64 o
  -2  12   3       23.79       25.04      3.70 o
  -1  12   3      187.27      170.90      4.44 o
   0  12   3       34.13       38.22      4.57 o
   1  12   3        6.68       10.01      4.06 o
   2  12   3       77.27       94.15      4.72 o
   3  12   3      219.56      214.86      5.53 o
   4  12   3      213.97      236.24      5.79 o
   5  12   3        0.64        0.80      5.18 o
 -18   0   4      117.33      122.15      6.98 o
 -17   0   4       14.93        8.76      5.30 o
 -16   0   4        9.28       14.07      4.48 o
 -15   0   4        0.94        2.27      3.89 o
 -14   0   4      241.87      219.02      5.54 o
 -13   0   4      431.47      343.33      5.98 o
 -12   0   4     1506.08     1354.04      7.90 o
 -11   0   4      324.67      293.66      3.01 o
 -10   0   4       10.26        8.18      1.49 o
  -9   0   4      250.92      244.04      2.83 o
  -8   0   4      732.77      746.92      4.26 o
  -7   0   4     1199.07     1436.06     10.62 o
  -6   0   4       17.87        7.95      1.41 o
  -5   0   4        9.28       23.99      1.50 o
  -4   0   4      876.89      898.61      5.11 o
  -3   0   4      883.19      849.77      5.26 o
  -2   0   4        1.50        6.46      2.00 o
  -1   0   4       58.00       46.58      2.18 o
   0   0   4   123780.87   120729.99    658.85 o
   1   0   4     1212.81     1251.41      5.23 o
   2   0   4     2529.01     2541.86      9.29 o
   3   0   4      239.54      279.75      3.29 o
   4   0   4      210.16      225.86      3.46 o
   5   0   4      525.97      544.53      4.99 o
   6   0   4     2168.28     2299.60      7.85 o
   7   0   4        2.31        8.82      1.53 o
   8   0   4      252.98      260.65      2.96 o
   9   0   4      757.57      713.86      4.79 o
  10   0   4      192.67      163.66      3.64 o
  11   0   4     1127.24     1082.55      7.90 o
  12   0   4      710.54      663.13      8.32 o
  13   0   4      625.04      546.06      8.24 o
  14   0   4      114.86      120.58      5.79 o
  15   0   4      118.78      145.35      6.52 o
  16   0   4       37.23       24.89      6.08 o
 -18   1   4       14.80       16.76      4.30 o
 -17   1   4      224.09      246.51      5.36 o
 -16   1   4      242.80      226.26      4.61 o
 -15   1   4       80.05       89.26      3.60 o
 -14   1   4       84.10       77.17      3.08 o
 -13   1   4      130.11      103.38      2.80 o
 -12   1   4       30.79       26.02      1.75 o
 -11   1   4     3259.70     2936.78     12.70 o
 -10   1   4      911.65      869.95      4.81 o
  -9   1   4      306.29      311.60      2.04 o
  -8   1   4       47.65       45.43      0.92 o
  -7   1   4        2.16        4.84      0.68 o
  -6   1   4      237.20      274.03      1.95 o
  -5   1   4        9.87       13.16      0.90 o
  -4   1   4     1277.58     1274.32      5.36 o
  -3   1   4       16.23       18.85      0.85 o
  -2   1   4     4132.81     4058.18     12.76 o
  -1   1   4    12284.30    11689.69     19.39 o
   0   1   4    31717.73    30975.88     68.22 o
   1   1   4    14069.43    14015.51     34.65 o
   2   1   4      829.16      801.02      3.72 o
   3   1   4      410.21      433.36      3.03 o
   4   1   4     1961.55     1994.31      7.60 o
   5   1   4       11.73        9.12      1.12 o
   6   1   4     2392.97     2549.63      6.92 o
   7   1   4       15.98       11.61      0.96 o
   8   1   4      154.83      152.21      1.61 o
   9   1   4        1.20        1.65      1.03 o
  10   1   4      106.59      113.73      1.92 o
  11   1   4      846.66      794.92      5.57 o
  12   1   4      778.00      720.72      5.67 o
  13   1   4       23.71       22.03      3.04 o
  14   1   4       36.78       39.44      3.64 o
  15   1   4       58.10       56.46      4.18 o
  16   1   4       14.45       19.73      4.23 o
 -18   2   4        2.77        2.22      4.96 o
 -17   2   4        0.05        1.05      4.44 o
 -16   2   4       46.88       59.64      3.97 o
 -15   2   4       11.99       14.28      3.06 o
 -14   2   4      137.46      125.28      3.34 o
 -13   2   4        0.00        1.12      2.14 o
 -12   2   4      290.44      250.63      2.74 o
 -11   2   4        8.26       17.08      1.46 o
 -10   2   4     1261.36     1276.36      5.52 o
  -9   2   4       12.38       16.60      0.96 o
  -8   2   4       55.09       52.91      1.14 o
  -7   2   4        0.06        0.96      0.85 o
  -6   2   4      129.27      147.28      1.65 o
  -5   2   4      705.34      798.63      4.16 o
  -4   2   4        0.17        1.21      0.77 o
  -3   2   4      251.64      288.08      1.51 o
  -2   2   4       60.95       51.20      0.90 o
  -1   2   4      401.06      402.01      1.83 o
   0   2   4     1786.36     1731.14      6.34 o
   1   2   4       21.34       21.72      1.01 o
   2   2   4        5.40        5.72      0.90 o
   3   2   4       83.42      105.96      1.49 o
   4   2   4     1746.65     1829.80      5.93 o
   5   2   4      113.49      123.68      1.90 o
   6   2   4      182.20      217.14      2.35 o
   7   2   4      848.62      893.18      4.57 o
   8   2   4       15.37       12.34      1.11 o
   9   2   4       24.32       19.38      1.28 o
  10   2   4      103.37       99.15      2.27 o
  11   2   4       25.19       18.19      2.18 o
  12   2   4      194.67      190.78      3.49 o
  13   2   4        1.26        1.68      2.79 o
  14   2   4       48.57       50.20      4.01 o
  15   2   4       83.45       83.52      5.00 o
  16   2   4       17.51       17.01      5.04 o
 -17   3   4        3.32        5.69      4.68 o
 -16   3   4      160.56      185.98      5.11 o
 -15   3   4      179.64      200.43      4.35 o
 -14   3   4      139.24      138.76      3.49 o
 -13   3   4       86.93       61.36      2.98 o
 -12   3   4      366.65      302.66      3.74 o
 -11   3   4      158.99      154.33      2.28 o
 -10   3   4      470.18      435.55      2.87 o
  -9   3   4     5028.23     4920.09     17.31 o
  -8   3   4       22.27       25.14      0.88 o
  -7   3   4       49.71       62.45      1.16 o
  -6   3   4      173.83      179.15      1.47 o
  -5   3   4      467.35      458.43      2.24 o
  -4   3   4       84.55       91.74      1.18 o
  -3   3   4      765.57      811.12      2.89 o
  -2   3   4      119.24      157.95      1.28 o
  -1   3   4     1900.07     2054.47     10.87 o
   0   3   4      338.04      365.31      2.33 o
   1   3   4      909.27      900.77      4.79 o
   2   3   4       67.04       62.90      1.63 o
   3   3   4      413.94      458.05      3.52 o
   4   3   4       39.78       63.54      1.47 o
   5   3   4      364.89      398.02      2.65 o
   6   3   4       45.69       48.91      1.04 o
   7   3   4       21.10       17.81      0.97 o
   8   3   4       82.27       79.90      1.44 o
   9   3   4      588.94      581.21      3.17 o
  10   3   4     1317.87     1336.71      6.55 o
  11   3   4        8.66       11.17      3.03 o
  12   3   4      582.05      555.74      5.77 o
  13   3   4        7.22        4.94      3.22 o
  14   3   4       12.19       13.03      3.82 o
  15   3   4       11.83       11.56      4.35 o
  16   3   4      219.47      249.10      6.67 o
 -17   4   4       14.03       16.36      4.90 o
 -16   4   4       82.06       93.61      4.30 o
 -15   4   4       78.25       88.38      4.15 o
 -14   4   4       17.12       22.34      3.26 o
 -13   4   4       66.92       61.37      3.27 o
 -12   4   4      382.81      378.24      4.79 o
 -11   4   4      343.10      311.65      3.66 o
 -10   4   4      628.92      615.52      3.25 o
  -9   4   4      159.10      144.59      1.67 o
  -8   4   4       52.03       52.83      1.16 o
  -7   4   4       54.76       42.44      0.99 o
  -6   4   4      258.33      264.39      1.82 o
  -5   4   4      517.63      599.33      3.60 o
  -4   4   4       39.65       42.26      0.99 o
  -3   4   4      166.05      166.17      1.64 o
  -2   4   4       73.92       77.76      1.13 o
  -1   4   4      142.47      164.79      1.56 o
   0   4   4        0.47        1.85      0.92 o
   1   4   4       30.24       19.82      1.14 o
   2   4   4     2336.87     2440.98      7.19 o
   3   4   4      205.78      208.04      2.23 o
   4   4   4      303.98      314.18      2.24 o
   5   4   4      158.38      140.79      1.53 o
   6   4   4      609.70      621.09      3.24 o
   7   4   4        7.62        9.78      1.12 o
   8   4   4     2012.40     2014.24      9.26 o
   9   4   4       99.62       87.93      2.14 o
  10   4   4        0.53        0.15      2.16 o
  11   4   4       19.54       20.08      3.00 o
  12   4   4       29.06       26.62      3.31 o
  13   4   4      154.45      152.70      4.35 o
  14   4   4      395.49      437.56      6.35 o
  15   4   4        5.63       12.96      4.81 o
 -16   5   4        0.56        1.68      4.23 o
 -15   5   4      325.54      330.85      5.66 o
 -14   5   4       49.57       55.01      3.76 o
 -13   5   4       45.83       35.53      3.28 o
 -12   5   4       33.04       29.62      3.20 o
 -11   5   4        3.83        3.93      2.36 o
 -10   5   4       21.82       23.11      1.67 o
  -9   5   4      251.41      244.38      2.43 o
  -8   5   4      753.58      744.71      3.15 o
  -7   5   4      272.91      252.58      1.90 o
  -6   5   4       32.71       34.17      1.06 o
  -5   5   4       53.74       57.17      1.16 o
  -4   5   4      184.58      208.30      1.62 o
  -3   5   4       28.88       33.95      1.23 o
  -2   5   4       64.64       58.47      1.21 o
  -1   5   4       23.90       41.85      1.15 o
   0   5   4      163.49      142.22      1.58 o
   1   5   4      163.46      179.31      1.74 o
   2   5   4      744.35      812.48      3.49 o
   3   5   4      446.05      470.43      2.66 o
   4   5   4        0.99        3.44      1.08 o
   5   5   4      411.06      408.08      2.71 o
   6   5   4        4.05        5.06      1.36 o
   7   5   4      150.03      152.34      2.43 o
   8   5   4      272.55      275.15      3.12 o
   9   5   4      337.70      316.13      3.83 o
  10   5   4       42.95       44.56      3.22 o
  11   5   4        0.36        1.53      3.05 o
  12   5   4      139.51      135.13      4.27 o
  13   5   4      246.64      257.79      5.72 o
  14   5   4      127.01      129.48      5.43 o
  15   5   4       56.75       50.59      5.38 o
 -16   6   4      133.85      148.99      5.43 o
 -15   6   4        5.26        9.91      4.02 o
 -14   6   4       19.71       19.66      3.74 o
 -13   6   4        6.16        9.61      3.39 o
 -12   6   4       33.41       38.36      3.36 o
 -11   6   4      181.53      168.30      3.59 o
 -10   6   4      343.04      315.95      4.03 o
  -9   6   4       35.63       25.94      1.68 o
  -8   6   4      685.06      593.83      3.39 o
  -7   6   4       89.03       81.00      1.68 o
  -6   6   4     1234.66     1126.78      3.80 o
  -5   6   4      788.85      777.20      3.56 o
  -4   6   4      823.00      807.80      4.42 o
  -3   6   4       65.51       75.38      1.30 o
  -2   6   4      437.24      442.97      2.34 o
  -1   6   4        2.80        4.91      1.05 o
   0   6   4     1502.51     1505.19      5.20 o
   1   6   4      246.97      233.01      1.90 o
   2   6   4       46.91       45.37      1.27 o
   3   6   4      563.56      603.23      2.87 o
   4   6   4      176.56      167.17      1.80 o
   5   6   4      553.28      546.91      3.53 o
   6   6   4      304.44      323.76      2.96 o
   7   6   4      143.47      122.74      2.33 o
   8   6   4      234.94      225.46      3.26 o
   9   6   4      131.54      122.71      3.74 o
  10   6   4        0.51        0.58      3.16 o
  11   6   4       24.59       30.30      3.49 o
  12   6   4      434.58      465.68      6.14 o
  13   6   4        9.11        6.43      4.05 o
  14   6   4        6.84        8.36      5.37 o
 -15   7   4       40.73       31.99      5.17 o
 -14   7   4       90.76       93.36      5.15 o
 -13   7   4        1.52        0.08      4.11 o
 -12   7   4        4.51        7.36      3.00 o
 -11   7   4       51.83       55.64      3.27 o
 -10   7   4      117.00      103.31      3.22 o
  -9   7   4       13.86       15.86      2.40 o
  -8   7   4       18.21       20.16      1.96 o
  -7   7   4      507.74      447.27      3.19 o
  -6   7   4      252.20      223.67      2.41 o
  -5   7   4      460.31      460.19      3.36 o
  -4   7   4      301.24      276.32      2.34 o
  -3   7   4       96.89      106.18      1.71 o
  -2   7   4     1208.10     1170.99      6.28 o
  -1   7   4     1221.05     1200.32      5.99 o
   0   7   4        5.55        6.53      0.99 o
   1   7   4      188.24      166.28      1.82 o
   2   7   4      165.27      167.73      2.11 o
   3   7   4      134.92      118.67      2.07 o
   4   7   4     2063.48     1887.42      7.43 o
   5   7   4       95.93      116.70      2.23 o
   6   7   4       47.11       53.84      2.10 o
   7   7   4      382.20      357.77      4.19 o
   8   7   4        1.03        0.38      2.92 o
   9   7   4      272.34      265.66      4.74 o
  10   7   4       81.38       91.87      3.97 o
  11   7   4      392.82      434.49      6.02 o
  12   7   4       28.94       24.63      4.03 o
  13   7   4       22.06       29.07      4.28 o
 -14   8   4        2.36        0.24      5.16 o
 -13   8   4       20.17       18.50      4.20 o
 -12   8   4      135.76      147.95      4.79 o
 -11   8   4       37.53       42.75      3.57 o
 -10   8   4        6.17        7.48      3.00 o
  -9   8   4       57.22       53.21      2.84 o
  -8   8   4       12.99        7.26      2.48 o
  -7   8   4       14.38       12.26      2.48 o
  -6   8   4       31.56       26.05      2.30 o
  -5   8   4       10.05       10.18      2.27 o
  -4   8   4      355.67      347.57      3.49 o
  -3   8   4      109.86      118.16      2.58 o
  -2   8   4       48.01       43.71      2.00 o
  -1   8   4        5.89        8.46      1.88 o
   0   8   4      501.05      454.91      3.86 o
   1   8   4      398.98      418.15      3.45 o
   2   8   4        0.05        0.18      1.72 o
   3   8   4      563.23      569.03      4.29 o
   4   8   4      323.23      316.64      3.34 o
   5   8   4       10.13       12.96      2.66 o
   6   8   4       24.13       28.01      3.01 o
   7   8   4      109.90      103.49      3.90 o
   8   8   4        8.34        5.61      3.71 o
   9   8   4       21.42       21.50      3.79 o
  10   8   4      138.05      126.16      4.60 o
  11   8   4        0.29        2.51      4.15 o
  12   8   4        1.86        0.76      4.40 o
 -13   9   4        7.81        7.34      4.60 o
 -12   9   4        1.30        1.55      4.59 o
 -11   9   4       24.61       21.25      4.12 o
 -10   9   4       64.70       71.02      4.13 o
  -9   9   4       29.81       35.17      3.18 o
  -8   9   4       17.07       15.11      2.85 o
  -7   9   4       33.41       34.86      2.91 o
  -6   9   4        6.93        7.95      2.46 o
  -5   9   4       13.37       13.11      2.57 o
  -4   9   4      262.35      220.75      3.73 o
  -3   9   4      794.70      729.39      5.80 o
  -2   9   4       79.49       90.12      3.04 o
  -1   9   4      451.14      440.91      4.87 o
   0   9   4       64.70       55.31      2.99 o
   1   9   4      186.31      166.60      3.65 o
   2   9   4      173.06      157.96      3.60 o
   3   9   4       42.01       38.85      2.75 o
   4   9   4      325.14      312.21      4.25 o
   5   9   4        7.25        5.14      3.10 o
   6   9   4      477.50      461.85      5.58 o
   7   9   4       20.82       18.85      3.65 o
   8   9   4        0.03        0.08      4.08 o
   9   9   4       50.65       50.86      4.65 o
  10   9   4       15.84       18.69      4.65 o
  11   9   4       93.69       98.03      5.57 o
 -11  10   4      259.48      290.16      6.43 o
 -10  10   4      214.76      235.35      5.48 o
  -9  10   4       18.85       22.87      3.68 o
  -8  10   4      244.60      266.59      4.84 o
  -7  10   4       83.80       86.90      3.73 o
  -6  10   4        2.17        5.33      2.82 o
  -5  10   4       62.91       68.41      3.55 o
  -4  10   4       38.64       34.07      3.23 o
  -3  10   4        2.15        5.62      2.80 o
  -2  10   4        5.46       12.78      3.01 o
  -1  10   4        0.47        0.85      2.77 o
   0  10   4       16.02       18.18      3.09 o
   1  10   4        5.83        7.14      3.05 o
   2  10   4      100.84      103.40      4.12 o
   3  10   4      334.05      355.99      5.58 o
   4  10   4      331.75      336.07      5.18 o
   5  10   4       16.46       16.96      3.52 o
   6  10   4       43.08       50.23      4.13 o
   7  10   4       18.68       21.40      4.18 o
   8  10   4      117.06      128.53      5.35 o
   9  10   4      305.18      343.07      7.00 o
  10  10   4      173.86      190.03      6.46 o
  -9  11   4       94.35       95.88      4.66 o
  -8  11   4       48.87       47.85      3.99 o
  -7  11   4      166.62      177.24      5.06 o
  -6  11   4       15.87       12.42      3.65 o
  -5  11   4      106.60      123.72      4.15 o
  -4  11   4       30.53       33.51      3.69 o
  -3  11   4       59.18       63.74      3.78 o
  -2  11   4        0.00        2.32      3.23 o
  -1  11   4        6.35        7.00      3.44 o
   0  11   4       18.14       22.52      3.41 o
   1  11   4        0.01        0.39      3.64 o
   2  11   4       86.12       83.85      4.47 o
   3  11   4       14.93       12.59      3.96 o
   4  11   4       18.07       21.75      4.71 o
   5  11   4       19.35       18.29      5.04 o
   6  11   4        0.13        2.18      4.51 o
   7  11   4        0.34        1.38      4.73 o
  -6  12   4       16.47       19.24      4.22 o
  -5  12   4        7.19        3.62      3.67 o
  -4  12   4       37.84       41.39      3.93 o
  -3  12   4       98.20       91.18      4.32 o
  -2  12   4      167.02      194.89      5.20 o
  -1  12   4        0.26        1.01      3.94 o
   0  12   4        8.05        9.17      4.41 o
   1  12   4        4.54        4.91      4.11 o
   2  12   4      131.75      157.93      5.25 o
   3  12   4       92.21       92.13      5.30 o
   4  12   4        4.13        0.32      5.52 o
 -18   1   5        0.71        7.40      4.35 o
 -17   1   5      123.41      143.85      4.67 o
 -16   1   5        3.06        2.61      3.39 o
 -15   1   5      279.82      301.60      4.49 o
 -14   1   5       35.11       40.83      2.91 o
 -13   1   5       14.75        7.08      2.13 o
 -12   1   5        0.11        0.55      1.64 o
 -11   1   5      172.32      140.44      1.96 o
 -10   1   5       55.96       56.14      1.08 o
  -9   1   5       41.50       27.52      0.85 o
  -8   1   5       51.19       62.89      0.93 o
  -7   1   5       20.15       14.53      0.84 o
  -6   1   5      305.63      325.15      1.97 o
  -5   1   5      585.41      630.62      3.22 o
  -4   1   5      666.47      760.59      3.66 o
  -3   1   5     2247.62     2250.75      9.84 o
  -2   1   5       21.83       22.25      0.97 o
  -1   1   5      559.88      607.87      2.77 o
   0   1   5      181.69      174.65      1.54 o
   1   1   5       11.17       17.96      1.09 o
   2   1   5      214.97      201.27      1.88 o
   3   1   5        8.25       12.68      0.94 o
   4   1   5      263.63      287.45      2.53 o
   5   1   5       27.99       25.88      1.37 o
   6   1   5     1867.76     1985.85      7.77 o
   7   1   5      548.67      573.77      3.09 o
   8   1   5      311.55      326.12      2.56 o
   9   1   5       19.42       18.67      1.55 o
  10   1   5      374.40      379.87      3.67 o
  11   1   5       31.71       27.57      2.92 o
  12   1   5      389.78      368.11      5.04 o
  13   1   5       54.72       47.99      3.63 o
  14   1   5        4.75        3.59      3.62 o
  15   1   5       27.01       24.69      4.16 o
  16   1   5      134.27      144.22      5.27 o
 -17   2   5      137.86      151.22      5.15 o
 -16   2   5        0.04        1.09      3.81 o
 -15   2   5       38.20       37.12      3.43 o
 -14   2   5        6.12        3.78      2.67 o
 -13   2   5       49.29       39.06      2.49 o
 -12   2   5       10.52        7.63      1.78 o
 -11   2   5     1539.65     1520.96      5.77 o
 -10   2   5      718.51      689.66      4.35 o
  -9   2   5      254.12      246.12      1.77 o
  -8   2   5      478.45      473.35      2.09 o
  -7   2   5      604.98      602.01      4.54 o
  -6   2   5     2494.92     2749.33     11.33 o
  -5   2   5     1325.92     1506.91      6.30 o
  -4   2   5      534.34      500.58      2.74 o
  -3   2   5       97.52       68.93      1.00 o
  -2   2   5      240.75      243.41      1.58 o
  -1   2   5      480.02      472.49      2.12 o
   0   2   5     1038.76     1018.68      3.60 o
   1   2   5       56.75       54.79      1.24 o
   2   2   5      130.37      131.16      1.51 o
   3   2   5     2145.64     2274.53      5.85 o
   4   2   5      554.05      596.20      3.49 o
   5   2   5     1843.44     1988.83      6.52 o
   6   2   5      269.73      275.08      2.62 o
   7   2   5      343.88      361.04      2.74 o
   8   2   5        0.97        0.47      1.27 o
   9   2   5        0.86        0.18      1.65 o
  10   2   5      363.06      360.67      3.71 o
  11   2   5      203.19      205.08      3.74 o
  12   2   5        2.62        0.04      2.75 o
  13   2   5       25.88       20.75      3.35 o
  14   2   5       11.68       16.07      4.33 o
  15   2   5        4.90        3.11      4.56 o
  16   2   5      107.35      100.41      5.84 o
 -17   3   5      125.16      121.80      5.21 o
 -16   3   5       44.63       48.01      4.12 o
 -15   3   5       33.36       42.89      3.48 o
 -14   3   5       48.25       43.63      2.97 o
 -13   3   5        0.01        1.13      2.66 o
 -12   3   5        9.10        6.63      2.20 o
 -11   3   5      300.02      277.46      2.98 o
 -10   3   5      255.56      219.50      2.06 o
  -9   3   5       89.66       88.98      1.38 o
  -8   3   5      539.06      531.93      3.26 o
  -7   3   5       13.63       10.56      0.81 o
  -6   3   5      563.28      616.87      2.51 o
  -5   3   5       13.75       11.37      0.75 o
  -4   3   5     1544.76     1661.61      7.42 o
  -3   3   5      905.62      939.09      3.49 o
  -2   3   5     1299.72     1356.01      5.05 o
  -1   3   5        6.72        6.68      0.89 o
   0   3   5       60.04       64.86      1.35 o
   1   3   5     1672.89     1773.40      8.21 o
   2   3   5       24.98       27.16      1.35 o
   3   3   5      537.07      529.94      2.93 o
   4   3   5        0.68        1.83      1.13 o
   5   3   5      827.77      924.74      4.20 o
   6   3   5        3.58        6.35      0.81 o
   7   3   5       80.59       77.62      1.37 o
   8   3   5       92.08       92.90      1.89 o
   9   3   5      478.81      456.00      3.48 o
  10   3   5       33.57       33.02      2.32 o
  11   3   5      148.73      148.92      4.05 o
  12   3   5        5.58        7.21      3.26 o
  13   3   5       79.03       80.72      4.11 o
  14   3   5       26.44       26.45      4.52 o
  15   3   5       16.58       18.73      5.02 o
 -17   4   5        2.93        5.86      4.36 o
 -16   4   5       39.35       41.01      3.99 o
 -15   4   5      102.81      105.92      3.92 o
 -14   4   5       23.13       22.29      3.28 o
 -13   4   5        5.33        4.82      2.88 o
 -12   4   5      145.55      138.20      3.63 o
 -11   4   5      252.04      251.32      3.88 o
 -10   4   5      969.50      878.84      4.48 o
  -9   4   5       87.21       68.44      1.51 o
  -8   4   5      127.65      114.16      1.34 o
  -7   4   5       40.00       34.69      1.12 o
  -6   4   5      345.43      327.27      1.88 o
  -5   4   5      250.35      257.61      1.66 o
  -4   4   5       26.38       33.13      0.96 o
  -3   4   5      773.24      831.17      3.32 o
  -2   4   5      634.62      714.76      3.02 o
  -1   4   5      680.08      740.52      4.64 o
   0   4   5      121.96      133.63      1.63 o
   1   4   5       50.29       51.90      1.16 o
   2   4   5      694.20      778.76      3.57 o
   3   4   5        1.31        1.42      1.27 o
   4   4   5      429.48      447.51      2.97 o
   5   4   5        0.73        2.81      1.03 o
   6   4   5       82.89       83.94      1.57 o
   7   4   5       35.17       40.74      1.69 o
   8   4   5        0.22        0.38      1.77 o
   9   4   5      137.51      137.76      2.70 o
  10   4   5        9.14        6.92      2.93 o
  11   4   5       41.85       33.86      3.46 o
  12   4   5       90.82       78.84      4.51 o
  13   4   5      115.54      110.03      4.78 o
  14   4   5       66.73       54.20      4.98 o
  15   4   5      169.40      183.57      6.96 o
 -16   5   5      188.98      178.43      5.27 o
 -15   5   5        0.11        3.16      3.93 o
 -14   5   5       18.12       21.14      3.64 o
 -13   5   5       14.28       15.21      3.32 o
 -12   5   5        1.73        3.35      3.02 o
 -11   5   5      109.48       85.00      3.24 o
 -10   5   5        8.31        3.03      1.67 o
  -9   5   5       11.42       12.52      1.56 o
  -8   5   5      589.86      603.54      2.95 o
  -7   5   5     1150.69     1109.96      5.97 o
  -6   5   5     2526.84     2447.11      7.35 o
  -5   5   5        6.36        4.96      0.85 o
  -4   5   5       21.68       19.32      0.99 o
  -3   5   5        7.08        8.41      0.95 o
  -2   5   5      203.90      194.99      1.57 o
  -1   5   5       26.35       40.84      1.12 o
   0   5   5      391.57      433.42      2.13 o
   1   5   5     1038.46     1124.41      4.51 o
   2   5   5       33.44       31.32      1.36 o
   3   5   5        1.06        1.22      1.18 o
   4   5   5       21.61       25.05      1.29 o
   5   5   5      209.84      225.36      2.29 o
   6   5   5        0.08        0.48      1.50 o
   7   5   5      164.14      157.01      2.73 o
   8   5   5       40.29       40.59      2.60 o
   9   5   5       62.70       59.36      3.29 o
  10   5   5       99.51       97.55      3.71 o
  11   5   5       27.96       28.87      3.33 o
  12   5   5        4.62        5.65      3.95 o
  13   5   5      233.07      242.74      5.92 o
  14   5   5       37.39       38.28      5.42 o
 -16   6   5        0.75        3.38      4.73 o
 -15   6   5       75.78       76.42      5.04 o
 -14   6   5        0.00        3.03      4.06 o
 -13   6   5      114.02      141.70      5.32 o
 -12   6   5        7.77       13.64      3.79 o
 -11   6   5       39.55       43.77      3.05 o
 -10   6   5      105.95       97.89      3.29 o
  -9   6   5      137.33      115.98      2.33 o
  -8   6   5     1948.81     1806.76      7.16 o
  -7   6   5      414.12      390.51      2.99 o
  -6   6   5       13.05        9.05      1.21 o
  -5   6   5      335.45      313.95      2.02 o
  -4   6   5      476.19      446.45      2.55 o
  -3   6   5      905.67      914.66      4.21 o
  -2   6   5      831.41      827.65      4.36 o
  -1   6   5      131.08      138.37      1.51 o
   0   6   5       71.67       64.09      1.14 o
   1   6   5       71.55       68.87      1.35 o
   2   6   5       44.89       58.17      1.22 o
   3   6   5        0.32        1.59      1.23 o
   4   6   5      324.43      312.60      3.11 o
   5   6   5       33.69       27.54      1.92 o
   6   6   5      561.58      534.88      4.11 o
   7   6   5       17.71       18.56      2.15 o
   8   6   5        7.57       12.85      2.88 o
   9   6   5       12.33       10.60      3.10 o
  10   6   5        3.82        3.24      3.37 o
  11   6   5       12.23        8.38      3.60 o
  12   6   5       92.61       88.11      4.42 o
  13   6   5      232.86      249.59      6.27 o
  14   6   5       11.65       15.17      5.64 o
 -15   7   5        7.53        6.72      4.91 o
 -14   7   5       51.10       52.42      4.87 o
 -13   7   5        1.36        2.65      4.22 o
 -12   7   5       13.59       17.59      3.63 o
 -11   7   5        0.33        1.11      2.99 o
 -10   7   5      108.75       97.52      3.46 o
  -9   7   5      346.96      287.38      3.57 o
  -8   7   5        0.63        0.16      2.00 o
  -7   7   5      495.69      406.35      3.50 o
  -6   7   5      181.65      159.31      2.32 o
  -5   7   5      225.19      210.33      2.33 o
  -4   7   5      549.20      535.65      2.94 o
  -3   7   5       41.55       43.65      1.46 o
  -2   7   5        3.21        4.06      1.34 o
  -1   7   5     1096.97     1119.51      6.84 o
   0   7   5     1616.87     1575.02      8.55 o
   1   7   5       18.80       15.35      1.54 o
   2   7   5       17.99       18.51      1.57 o
   3   7   5      664.65      607.57      3.85 o
   4   7   5      269.99      265.01      3.14 o
   5   7   5      101.76       92.81      2.71 o
   6   7   5        4.82        0.58      2.29 o
   7   7   5      314.64      300.16      4.37 o
   8   7   5      144.66      147.18      3.76 o
   9   7   5      104.17      100.92      3.87 o
  10   7   5        0.06        1.24      3.49 o
  11   7   5        9.84        7.45      3.85 o
  12   7   5      281.63      282.79      5.74 o
  13   7   5       62.03       58.48      4.69 o
 -14   8   5        0.26        2.09      4.92 o
 -13   8   5      163.29      174.22      5.68 o
 -12   8   5        0.20        3.61      3.55 o
 -11   8   5        8.06        9.09      3.34 o
 -10   8   5       62.01       54.92      3.40 o
  -9   8   5        1.72        0.21      2.49 o
  -8   8   5       15.02       18.15      2.52 o
  -7   8   5       17.43       22.11      2.72 o
  -6   8   5      140.67      121.75      3.04 o
  -5   8   5      230.83      225.52      3.19 o
  -4   8   5      106.37       99.83      2.46 o
  -3   8   5      215.86      210.39      2.77 o
  -2   8   5      221.81      227.71      3.07 o
  -1   8   5       80.91       72.65      2.36 o
   0   8   5      112.89       96.73      2.57 o
   1   8   5       67.10       53.84      2.30 o
   2   8   5      701.43      636.77      4.55 o
   3   8   5      591.21      539.36      4.36 o
   4   8   5      342.17      297.36      4.36 o
   5   8   5       38.70       41.13      3.17 o
   6   8   5        2.25        5.07      2.89 o
   7   8   5       25.52       26.93      3.21 o
   8   8   5        0.71        1.50      3.38 o
   9   8   5      333.30      344.32      5.95 o
  10   8   5      152.41      132.99      5.02 o
  11   8   5      356.59      370.70      6.66 o
  12   8   5       10.83        5.54      4.78 o
 -12   9   5        0.02        4.03      4.07 o
 -11   9   5      136.96      144.40      4.83 o
 -10   9   5       32.89       26.82      3.45 o
  -9   9   5       50.87       47.71      3.11 o
  -8   9   5       61.49       80.22      3.33 o
  -7   9   5       44.98       33.95      2.98 o
  -6   9   5       38.29       36.89      2.84 o
  -5   9   5       21.87       18.17      2.64 o
  -4   9   5      126.73      108.13      3.01 o
  -3   9   5        8.59        6.78      2.67 o
  -2   9   5      226.95      235.73      4.03 o
  -1   9   5       18.62       11.76      2.74 o
   0   9   5      139.11      122.31      3.43 o
   1   9   5      403.53      382.65      4.75 o
   2   9   5       48.04       36.57      2.87 o
   3   9   5      656.89      638.98      5.38 o
   4   9   5       51.61       59.52      3.32 o
   5   9   5      533.71      526.09      6.21 o
   6   9   5      174.28      145.46      4.57 o
   7   9   5       60.71       51.63      4.13 o
   8   9   5       86.23      104.21      5.06 o
   9   9   5        0.10        0.59      4.63 o
  10   9   5       28.92       30.39      5.03 o
  11   9   5        1.06        1.73      5.25 o
 -11  10   5        0.81        1.33      4.54 o
 -10  10   5      111.04      133.26      4.59 o
  -9  10   5       50.41       60.65      3.52 o
  -8  10   5       15.25       14.26      3.31 o
  -7  10   5       62.24       67.85      3.55 o
  -6  10   5        8.50        6.79      3.00 o
  -5  10   5       93.36       83.47      3.71 o
  -4  10   5       11.66       13.39      3.19 o
  -3  10   5       70.47       80.76      3.37 o
  -2  10   5       82.38       74.38      3.46 o
  -1  10   5      137.58      139.68      3.95 o
   0  10   5      518.45      521.84      6.06 o
   1  10   5       64.10       72.06      4.17 o
   2  10   5        9.23        5.10      3.83 o
   3  10   5       66.76       80.23      4.21 o
   4  10   5       46.12       54.31      3.77 o
   5  10   5        2.82        5.71      3.77 o
   6  10   5      225.10      240.60      5.53 o
   7  10   5       67.98       75.43      4.69 o
   8  10   5       36.73       41.56      5.11 o
   9  10   5      274.56      307.12      7.14 o
  -9  11   5       54.84       59.42      4.24 o
  -8  11   5      155.26      168.16      4.73 o
  -7  11   5      233.65      256.38      5.65 o
  -6  11   5       76.30       84.90      4.51 o
  -5  11   5      109.59      121.82      4.67 o
  -4  11   5        1.17        2.07      3.48 o
  -3  11   5       75.04       72.45      3.97 o
  -2  11   5        6.03        3.83      3.64 o
  -1  11   5        6.77        3.97      3.62 o
   0  11   5       98.62       99.27      4.05 o
   1  11   5       87.32      101.32      4.61 o
   2  11   5      114.54      114.36      5.23 o
   3  11   5        2.73        1.22      4.50 o
   4  11   5       12.92       18.64      5.38 o
   5  11   5      127.95      132.16      6.42 o
   6  11   5        0.13        3.29      4.65 o
   7  11   5      434.04      457.51      7.79 o
  -5  12   5        2.87        3.49      3.77 o
  -4  12   5      104.67      118.01      4.67 o
  -3  12   5      156.47      164.85      5.16 o
  -2  12   5       48.87       61.57      4.43 o
  -1  12   5      136.79      137.36      4.92 o
   0  12   5      121.66      125.59      5.28 o
   1  12   5       23.63       23.92      4.81 o
   2  12   5       70.71       77.09      5.30 o
   3  12   5        1.24        1.80      5.50 o
 -18   0   6       15.48       16.46      7.06 o
 -17   0   6      629.73      743.38     13.06 o
 -16   0   6      632.11      684.11      9.37 o
 -15   0   6      211.65      257.52      7.82 o
 -14   0   6      225.03      211.12      5.36 o
 -13   0   6        7.98        4.35      3.49 o
 -12   0   6      219.14      225.76      3.91 o
 -11   0   6      972.06      933.25      6.21 o
 -10   0   6     1263.42     1211.35      5.30 o
  -9   0   6      761.22      771.18      3.75 o
  -8   0   6      653.30      731.30      6.40 o
  -7   0   6     1597.65     1723.30      9.71 o
  -6   0   6      427.85      479.48      3.96 o
  -5   0   6      585.66      616.54      5.69 o
  -4   0   6     1276.00     1258.25      7.62 o
  -3   0   6     1935.45     1912.32     12.67 o
  -2   0   6     2606.47     2673.36     16.63 o
  -1   0   6      547.07      515.44      3.74 o
   0   0   6     4471.13     4592.62     17.53 o
   1   0   6      681.78      647.89      4.08 o
   2   0   6     3122.44     3136.50     10.96 o
   3   0   6      726.88      812.66      7.20 o
   4   0   6       17.18       19.03      2.07 o
   5   0   6        3.56        8.92      1.72 o
   6   0   6     2324.38     2442.02     12.08 o
   7   0   6      649.70      691.77      4.60 o
   8   0   6       46.69       47.62      2.38 o
   9   0   6       10.11       11.20      3.07 o
  10   0   6      176.97      163.46      5.33 o
  11   0   6      118.57      110.64      5.27 o
  12   0   6      358.06      373.33      7.50 o
  13   0   6      617.74      587.27      9.14 o
  14   0   6        1.94        1.39      5.29 o
  15   0   6        5.56       13.86      5.92 o
 -18   1   6      579.35      641.83     11.07 o
 -17   1   6        0.11        0.21      3.91 o
 -16   1   6        8.12       12.08      3.68 o
 -15   1   6      149.89      171.32      4.11 o
 -14   1   6      174.20      177.54      3.63 o
 -13   1   6       32.06       25.91      2.40 o
 -12   1   6        7.54        3.67      1.63 o
 -11   1   6        4.95        2.94      1.49 o
 -10   1   6       58.31       60.38      1.40 o
  -9   1   6      966.51      996.78      4.09 o
  -8   1   6       69.95       69.81      0.99 o
  -7   1   6      540.87      521.14      2.39 o
  -6   1   6     2274.19     2522.10     11.29 o
  -5   1   6      241.36      277.05      2.22 o
  -4   1   6      146.39      150.87      1.85 o
  -3   1   6        8.91       14.61      0.97 o
  -2   1   6       20.66       16.42      1.09 o
  -1   1   6      260.35      249.14      1.86 o
   0   1   6      136.98      155.28      1.64 o
   1   1   6      145.01      185.27      1.88 o
   2   1   6       21.61       22.20      1.31 o
   3   1   6       45.51       52.85      1.31 o
   4   1   6      134.38      124.50      1.76 o
   5   1   6      300.19      302.14      2.10 o
   6   1   6       55.98       56.66      1.13 o
   7   1   6      603.17      654.58      3.38 o
   8   1   6       20.67       21.82      1.72 o
   9   1   6       30.13       25.58      2.04 o
  10   1   6       19.75       20.28      2.62 o
  11   1   6       49.51       51.73      3.35 o
  12   1   6       13.81       15.22      3.42 o
  13   1   6        3.95        7.22      3.51 o
  14   1   6        4.55        1.97      3.92 o
  15   1   6       24.80       26.99      4.44 o
 -17   2   6       42.37       48.75      4.54 o
 -16   2   6        1.80        3.15      3.56 o
 -15   2   6        8.18        7.97      3.10 o
 -14   2   6       57.62       60.69      2.89 o
 -13   2   6      152.77      129.09      2.93 o
 -12   2   6      464.26      425.45      3.57 o
 -11   2   6      455.70      406.90      3.03 o
 -10   2   6       45.34       32.90      1.42 o
  -9   2   6       35.76       30.74      0.96 o
  -8   2   6      528.66      488.34      2.86 o
  -7   2   6      291.98      323.22      2.08 o
  -6   2   6      111.27      140.53      1.48 o
  -5   2   6      600.68      670.71      3.11 o
  -4   2   6      896.90      923.67      4.17 o
  -3   2   6     1056.77     1057.42      4.53 o
  -2   2   6      554.30      533.51      2.50 o
  -1   2   6        6.06        7.35      1.06 o
   0   2   6      203.84      200.12      1.87 o
   1   2   6      177.11      193.92      1.85 o
   2   2   6     7586.30     7931.72     17.34 o
   3   2   6     1133.53     1226.90      4.59 o
   4   2   6      104.49      109.24      1.54 o
   5   2   6       20.37       17.15      1.39 o
   6   2   6      256.30      304.24      2.50 o
   7   2   6      236.24      237.36      2.49 o
   8   2   6        0.59        1.81      1.71 o
   9   2   6      108.04      112.87      2.43 o
  10   2   6       16.24       15.18      2.83 o
  11   2   6      433.29      438.13      5.21 o
  12   2   6       41.04       41.17      3.38 o
  13   2   6       15.09       16.07      3.68 o
  14   2   6      160.48      164.86      5.64 o
  15   2   6       40.85       33.55      5.18 o
 -17   3   6      710.97      820.58      9.81 o
 -16   3   6       65.30       68.51      3.99 o
 -15   3   6       41.96       45.86      3.33 o
 -14   3   6        0.35        1.78      2.79 o
 -13   3   6      166.34      150.34      3.74 o
 -12   3   6       14.44       23.92      2.40 o
 -11   3   6     1467.23     1335.05     10.92 o
 -10   3   6      223.60      201.30      2.35 o
  -9   3   6      579.21      511.00      3.41 o
  -8   3   6        1.43        1.20      0.94 o
  -7   3   6       13.74        9.55      1.00 o
  -6   3   6      520.36      590.06      2.59 o
  -5   3   6      118.29      116.24      1.33 o
  -4   3   6     3962.06     4169.21     10.48 o
  -3   3   6      175.29      177.77      1.57 o
  -2   3   6       72.07       75.60      1.21 o
  -1   3   6      567.19      584.94      2.52 o
   0   3   6        0.01        2.54      1.14 o
   1   3   6      285.56      286.63      2.22 o
   2   3   6     4808.69     5217.65     14.06 o
   3   3   6       47.85       54.13      1.23 o
   4   3   6      638.30      705.53      3.19 o
   5   3   6      147.87      140.76      1.72 o
   6   3   6      514.84      604.94      2.85 o
   7   3   6      110.72      124.32      1.98 o
   8   3   6     2454.72     2466.21     10.80 o
   9   3   6      793.59      786.86      5.31 o
  10   3   6        4.48        5.12      2.69 o
  11   3   6       63.27       57.29      3.67 o
  12   3   6      269.28      283.10      5.65 o
  13   3   6       13.82       10.93      4.10 o
  14   3   6        0.09        0.47      4.66 o
  15   3   6       17.53       21.43      5.13 o
 -17   4   6      274.70      309.13      6.07 o
 -16   4   6        3.08        4.04      3.77 o
 -15   4   6        4.06        5.01      3.38 o
 -14   4   6      105.60       80.68      3.92 o
 -13   4   6      107.58       86.77      3.73 o
 -12   4   6       58.54       56.51      3.26 o
 -11   4   6      180.30      181.00      3.79 o
 -10   4   6      405.34      369.63      3.49 o
  -9   4   6      789.09      763.68      3.90 o
  -8   4   6       14.91       11.60      1.12 o
  -7   4   6        4.44        3.63      1.04 o
  -6   4   6      193.94      181.44      1.51 o
  -5   4   6        7.80       10.15      0.88 o
  -4   4   6      434.54      426.02      2.24 o
  -3   4   6     1673.74     1678.21      6.81 o
  -2   4   6     1075.79     1132.14      5.14 o
  -1   4   6       19.19       24.33      1.00 o
   0   4   6        0.29        0.76      0.91 o
   1   4   6       49.92       58.11      1.29 o
   2   4   6        3.81        1.99      1.22 o
   3   4   6      590.12      601.15      3.07 o
   4   4   6        0.81        3.25      0.91 o
   5   4   6        7.96        7.77      1.22 o
   6   4   6      369.51      368.76      3.00 o
   7   4   6       31.72       25.42      1.90 o
   8   4   6      286.62      291.59      3.46 o
   9   4   6      199.85      191.55      4.15 o
  10   4   6       20.70       17.97      3.17 o
  11   4   6       57.21       46.91      4.46 o
  12   4   6        7.32        8.57      4.40 o
  13   4   6       88.56       87.79      5.26 o
  14   4   6      135.68      133.19      6.05 o
 -16   5   6        9.92       11.53      4.61 o
 -15   5   6       24.05       23.67      4.58 o
 -14   5   6       18.16       16.94      4.13 o
 -13   5   6        3.96        0.22      3.70 o
 -12   5   6       61.97       61.41      4.12 o
 -11   5   6      145.67      145.46      4.00 o
 -10   5   6      267.77      264.02      3.68 o
  -9   5   6        2.10        2.24      1.52 o
  -8   5   6        7.94        7.13      1.34 o
  -7   5   6       10.37        8.74      1.15 o
  -6   5   6       38.17       29.11      0.98 o
  -5   5   6        2.50        3.91      0.92 o
  -4   5   6     1172.16     1145.74      3.79 o
  -3   5   6      351.38      389.33      2.09 o
  -2   5   6      190.73      179.32      1.55 o
  -1   5   6      271.81      305.47      2.16 o
   0   5   6      122.59      115.95      1.36 o
   1   5   6      402.36      432.91      2.42 o
   2   5   6      107.06      118.06      1.79 o
   3   5   6        2.64        4.47      1.34 o
   4   5   6        9.70        6.68      1.41 o
   5   5   6       65.99       66.36      2.13 o
   6   5   6      172.86      170.59      2.92 o
   7   5   6      269.83      268.57      3.74 o
   8   5   6     1010.60     1052.36      6.58 o
   9   5   6      205.95      205.51      4.11 o
  10   5   6      249.24      229.54      4.60 o
  11   5   6        3.78        2.28      3.66 o
  12   5   6       47.30       47.53      5.52 o
  13   5   6      194.20      197.77      6.90 o
  14   5   6        3.83        2.80      5.89 o
 -15   6   6       35.00       49.47      4.90 o
 -14   6   6        0.00        1.17      4.19 o
 -13   6   6      153.67      173.09      5.01 o
 -12   6   6        0.08        0.82      3.76 o
 -11   6   6        8.21        6.23      2.78 o
 -10   6   6       20.57       14.67      2.71 o
  -9   6   6      288.93      278.23      3.62 o
  -8   6   6     1383.32     1299.72      6.26 o
  -7   6   6        0.01        2.09      1.32 o
  -6   6   6      183.51      177.37      1.93 o
  -5   6   6       15.47        9.98      1.14 o
  -4   6   6      428.17      419.68      2.43 o
  -3   6   6      148.48      140.67      1.63 o
  -2   6   6        0.01        0.48      0.88 o
  -1   6   6     1041.51      980.08      5.52 o
   0   6   6       73.19       81.93      1.29 o
   1   6   6       89.50       91.46      1.60 o
   2   6   6       30.22       29.29      1.49 o
   3   6   6      672.88      695.21      4.83 o
   4   6   6      749.94      753.35      4.61 o
   5   6   6        0.55        2.02      2.03 o
   6   6   6      387.64      391.95      4.75 o
   7   6   6      236.77      230.35      4.00 o
   8   6   6     1492.95     1440.95     10.58 o
   9   6   6       35.52       38.90      3.37 o
  10   6   6      134.42      125.86      4.16 o
  11   6   6      170.31      164.70      4.70 o
  12   6   6       24.79       25.69      4.35 o
  13   6   6       75.24       67.48      6.13 o
 -15   7   6       73.45       89.74      5.54 o
 -14   7   6      252.05      283.07      6.36 o
 -13   7   6       47.89       51.05      4.83 o
 -12   7   6       96.77       95.53      4.81 o
 -11   7   6      115.85      120.91      3.92 o
 -10   7   6       39.69       33.20      3.04 o
  -9   7   6      145.73      115.97      3.15 o
  -8   7   6       45.77       46.62      2.44 o
  -7   7   6       37.91       23.34      2.11 o
  -6   7   6      595.99      570.84      3.93 o
  -5   7   6      193.52      174.32      2.22 o
  -4   7   6        0.02        0.07      1.35 o
  -3   7   6        4.94        3.05      1.38 o
  -2   7   6       86.38       81.33      1.82 o
  -1   7   6      752.84      686.27      3.90 o
   0   7   6      112.78      116.26      2.06 o
   1   7   6      217.73      213.09      2.71 o
   2   7   6        9.23        9.67      1.74 o
   3   7   6      389.68      393.00      3.78 o
   4   7   6       50.67       37.22      2.82 o
   5   7   6        4.64        9.51      2.97 o
   6   7   6      109.40       85.90      3.44 o
   7   7   6        7.78        8.39      2.97 o
   8   7   6      250.92      256.13      4.81 o
   9   7   6      133.60      122.82      4.62 o
  10   7   6       18.99       18.46      4.20 o
  11   7   6      101.21      101.03      5.01 o
  12   7   6       44.55       52.14      4.79 o
 -13   8   6        0.56        0.53      4.87 o
 -12   8   6       53.37       53.49      3.89 o
 -11   8   6      274.57      279.47      5.18 o
 -10   8   6       47.38       61.36      3.76 o
  -9   8   6        0.59        0.80      2.80 o
  -8   8   6      137.31      129.97      3.26 o
  -7   8   6      122.92      107.99      3.07 o
  -6   8   6       84.23       84.76      2.86 o
  -5   8   6        0.86        1.14      2.06 o
  -4   8   6       20.32       23.03      2.12 o
  -3   8   6      247.89      239.61      3.11 o
  -2   8   6        2.81        1.25      2.05 o
  -1   8   6        0.00        1.58      2.43 o
   0   8   6      391.31      358.91      3.74 o
   1   8   6        0.98        0.34      2.22 o
   2   8   6      180.08      170.24      3.22 o
   3   8   6       62.54       52.92      3.02 o
   4   8   6       40.24       43.19      3.15 o
   5   8   6       35.41       43.68      3.37 o
   6   8   6      259.87      257.45      4.53 o
   7   8   6        0.71        0.02      3.24 o
   8   8   6       10.31       11.66      3.72 o
   9   8   6       71.51       59.95      4.58 o
  10   8   6       19.70       15.63      4.48 o
  11   8   6        7.49       11.56      4.81 o
 -12   9   6      129.86      168.49      6.99 o
 -11   9   6        0.03        1.51      3.89 o
 -10   9   6        0.16        0.60      3.45 o
  -9   9   6       56.18       56.77      3.45 o
  -8   9   6       45.43       56.20      3.14 o
  -7   9   6       84.05       86.81      3.36 o
  -6   9   6       30.46       41.23      2.98 o
  -5   9   6        7.38        6.74      2.54 o
  -4   9   6       18.54       14.32      2.46 o
  -3   9   6       28.63       26.33      2.64 o
  -2   9   6      170.50      147.84      3.53 o
  -1   9   6      531.96      486.52      5.01 o
   0   9   6       69.60       62.56      3.06 o
   1   9   6       22.43       23.27      2.94 o
   2   9   6       29.38       30.65      3.02 o
   3   9   6       28.56       24.37      3.49 o
   4   9   6        2.33        0.79      3.41 o
   5   9   6      353.93      349.70      5.41 o
   6   9   6        0.03        7.99      3.95 o
   7   9   6       39.80       29.80      4.30 o
   8   9   6       16.19       16.13      4.73 o
   9   9   6       73.49       78.09      5.47 o
  10   9   6        2.80        2.02      5.27 o
 -10  10   6      302.82      337.09      6.00 o
  -9  10   6       15.59       16.27      3.57 o
  -8  10   6       65.29       79.30      3.62 o
  -7  10   6       17.42       14.99      3.27 o
  -6  10   6        0.08        0.21      3.09 o
  -5  10   6       20.13       25.46      3.26 o
  -4  10   6       11.50       14.55      3.11 o
  -3  10   6       12.88       18.33      3.23 o
  -2  10   6        9.79        8.70      3.09 o
  -1  10   6        6.28        3.05      3.10 o
   0  10   6       84.70       71.04      3.60 o
   1  10   6      334.70      328.43      5.79 o
   2  10   6      168.98      178.63      4.96 o
   3  10   6       29.35       41.16      4.43 o
   4  10   6       57.09       58.38      4.26 o
   5  10   6       44.60       46.99      4.45 o
   6  10   6       36.98       43.51      4.66 o
   7  10   6       41.96       43.80      4.86 o
   8  10   6      150.65      137.94      6.10 o
  -8  11   6        4.68        5.29      3.56 o
  -7  11   6        0.17        2.88      3.81 o
  -6  11   6       15.53       15.91      3.99 o
  -5  11   6       14.19       15.91      3.76 o
  -4  11   6        8.67       13.68      3.52 o
  -3  11   6       20.85       26.37      3.75 o
  -2  11   6      101.15      101.35      4.14 o
  -1  11   6        0.00        2.15      3.38 o
   0  11   6       13.48       11.69      4.17 o
   1  11   6        4.94        6.73      4.21 o
   2  11   6        0.09        2.16      5.22 o
   3  11   6       69.53       81.60      6.06 o
   4  11   6      236.35      235.43      7.42 o
   5  11   6        1.98        0.69      5.98 o
   6  11   6       70.00       53.90      5.19 o
  -4  12   6       12.58       15.69      4.21 o
  -3  12   6       88.41       94.52      4.73 o
  -2  12   6      136.13      124.79      4.84 o
  -1  12   6        5.55        4.16      4.57 o
   0  12   6       18.43       14.31      4.37 o
   1  12   6        7.39        7.46      4.39 o
   2  12   6       54.53       63.52      6.29 o
 -17   1   7        9.62       12.87      4.11 o
 -16   1   7       27.56       27.64      3.91 o
 -15   1   7       12.19       14.10      3.28 o
 -14   1   7        8.02        7.15      2.61 o
 -13   1   7        0.37        1.33      2.16 o
 -12   1   7      217.54      194.32      2.89 o
 -11   1   7        0.03        2.14      1.59 o
 -10   1   7      509.50      506.69      3.08 o
  -9   1   7       69.29       65.89      1.07 o
  -8   1   7       99.74       97.50      1.09 o
  -7   1   7        3.03        1.83      0.85 o
  -6   1   7       56.45       63.55      1.19 o
  -5   1   7       40.96       37.49      1.17 o
  -4   1   7       10.48        9.85      1.06 o
  -3   1   7      155.51      141.78      1.72 o
  -2   1   7      630.93      588.63      3.04 o
  -1   1   7       56.62       43.28      1.26 o
   0   1   7       88.58       84.43      1.39 o
   1   1   7     5434.25     5802.56     14.74 o
   2   1   7     4396.87     4687.49     12.83 o
   3   1   7      264.54      265.18      2.32 o
   4   1   7      444.64      437.05      2.73 o
   5   1   7      851.64      914.80      3.97 o
   6   1   7       19.85       21.14      1.56 o
   7   1   7       16.08       17.82      1.81 o
   8   1   7       15.83       17.01      2.03 o
   9   1   7       12.85       12.58      2.34 o
  10   1   7      199.65      201.73      4.14 o
  11   1   7      212.09      230.00      4.79 o
  12   1   7      514.29      514.69      6.24 o
  13   1   7      141.35      129.46      4.64 o
  14   1   7        0.05        1.17      4.15 o
  15   1   7       34.25       36.07      4.75 o
 -17   2   7        2.21        0.30      4.47 o
 -16   2   7       28.39       31.81      3.88 o
 -15   2   7        0.18        0.07      3.18 o
 -14   2   7       36.73       33.30      2.81 o
 -13   2   7        2.14        5.50      2.16 o
 -12   2   7      439.28      397.84      3.55 o
 -11   2   7        3.78        1.59      1.76 o
 -10   2   7      122.30       87.92      1.84 o
  -9   2   7       42.87       37.82      1.17 o
  -8   2   7       63.23       66.51      1.24 o
  -7   2   7       77.09       64.00      1.14 o
  -6   2   7       52.41       55.23      1.26 o
  -5   2   7     1012.45     1073.82      3.70 o
  -4   2   7     1691.61     1806.29      7.30 o
  -3   2   7        3.84        2.45      0.91 o
  -2   2   7      759.96      796.72      3.03 o
  -1   2   7       70.44       65.63      1.33 o
   0   2   7       86.10       81.24      1.49 o
   1   2   7     2356.17     2456.33      5.85 o
   2   2   7     1974.64     2074.61      7.24 o
   3   2   7        6.47        5.59      1.13 o
   4   2   7       13.54       13.43      1.02 o
   5   2   7        4.71        5.16      1.30 o
   6   2   7       73.53       69.94      1.69 o
   7   2   7       50.49       53.72      2.27 o
   8   2   7       52.09       50.61      2.24 o
   9   2   7       69.18       67.25      2.62 o
  10   2   7      682.70      698.46      6.23 o
  11   2   7       14.88       17.72      3.29 o
  12   2   7      161.68      176.57      4.81 o
  13   2   7        0.00        1.57      3.93 o
  14   2   7        1.62        2.48      4.87 o
  15   2   7       17.74       21.21      5.42 o
 -17   3   7       69.46       82.43      5.06 o
 -16   3   7       63.01       65.75      4.09 o
 -15   3   7       14.84       16.85      3.21 o
 -14   3   7       38.23       46.35      3.09 o
 -13   3   7       39.55       37.40      2.72 o
 -12   3   7      160.77      137.46      3.06 o
 -11   3   7      183.94      166.51      2.85 o
 -10   3   7      216.18      202.52      2.65 o
  -9   3   7      734.40      782.67      3.64 o
  -8   3   7       29.87       35.97      1.20 o
  -7   3   7       90.37       81.24      1.36 o
  -6   3   7        3.34        1.13      0.86 o
  -5   3   7      668.67      651.91      3.11 o
  -4   3   7      253.90      247.19      1.79 o
  -3   3   7      992.34     1054.18      3.83 o
  -2   3   7       37.45       25.57      1.03 o
  -1   3   7      119.39      124.74      1.46 o
   0   3   7      306.01      339.51      2.24 o
   1   3   7      140.05      149.41      1.72 o
   2   3   7     1412.64     1456.40      5.91 o
   3   3   7      137.81      129.77      1.55 o
   4   3   7       37.48       37.99      1.16 o
   5   3   7       71.84       67.59      1.30 o
   6   3   7      228.74      242.40      2.39 o
   7   3   7        3.05        2.68      1.82 o
   8   3   7      303.69      321.71      3.87 o
   9   3   7       82.31       84.25      2.98 o
  10   3   7      108.24      108.07      3.63 o
  11   3   7       94.34      103.05      4.23 o
  12   3   7      430.16      432.01      6.65 o
  13   3   7       88.21       83.03      4.94 o
  14   3   7       85.10       84.76      6.27 o
 -16   4   7        1.59        0.60      3.73 o
 -15   4   7       15.13       16.54      3.53 o
 -14   4   7        0.15        1.16      3.36 o
 -13   4   7       14.35       16.13      3.69 o
 -12   4   7       13.26       16.55      3.65 o
 -11   4   7       30.21       19.73      3.19 o
 -10   4   7       46.20       41.59      2.12 o
  -9   4   7       55.58       56.35      1.78 o
  -8   4   7      209.77      213.13      2.22 o
  -7   4   7      373.31      374.51      2.32 o
  -6   4   7       42.15       38.81      1.13 o
  -5   4   7       42.04       51.31      1.12 o
  -4   4   7      596.96      612.69      2.75 o
  -3   4   7       20.16       23.35      0.92 o
  -2   4   7        6.70       10.46      0.91 o
  -1   4   7      623.97      698.59      3.16 o
   0   4   7      239.05      259.92      1.87 o
   1   4   7        8.45       15.27      1.15 o
   2   4   7      104.00      112.57      1.68 o
   3   4   7        1.68        2.36      1.17 o
   4   4   7        5.32        5.44      1.01 o
   5   4   7       47.14       48.36      1.49 o
   6   4   7        0.63        0.28      1.76 o
   7   4   7      587.57      587.65      4.96 o
   8   4   7      118.50      117.35      3.21 o
   9   4   7        2.80        4.31      3.11 o
  10   4   7      117.53      115.13      4.29 o
  11   4   7       72.13       71.81      4.98 o
  12   4   7        2.15        1.52      4.72 o
  13   4   7       86.04       82.41      5.87 o
  14   4   7       66.14       62.79      6.08 o
 -16   5   7      149.55      141.18      5.54 o
 -15   5   7      240.16      253.50      6.24 o
 -14   5   7       13.85       21.59      4.32 o
 -13   5   7       30.51       36.30      4.05 o
 -12   5   7       24.95       19.14      3.94 o
 -11   5   7      138.85      159.28      4.00 o
 -10   5   7      421.34      353.49      4.87 o
  -9   5   7       34.36       21.99      2.10 o
  -8   5   7      176.89      171.57      2.59 o
  -7   5   7      179.20      154.16      2.10 o
  -6   5   7      404.65      400.82      2.17 o
  -5   5   7       19.36       16.03      1.06 o
  -4   5   7      821.42      849.01      4.04 o
  -3   5   7      248.45      231.20      1.78 o
  -2   5   7       38.28       43.77      1.14 o
  -1   5   7      101.44      106.71      1.41 o
   0   5   7      145.94      159.63      1.64 o
   1   5   7       10.88        6.25      1.15 o
   2   5   7        0.42        1.47      1.29 o
   3   5   7      321.61      341.17      2.84 o
   4   5   7        4.81        5.04      1.86 o
   5   5   7      187.79      195.13      3.22 o
   6   5   7       23.66       22.68      2.75 o
   7   5   7        4.90        4.49      2.64 o
   8   5   7      720.54      735.74      6.39 o
   9   5   7       16.30       18.40      3.57 o
  10   5   7      227.50      205.96      4.96 o
  11   5   7       36.70       36.02      4.53 o
  12   5   7      101.36       89.01      6.27 o
  13   5   7        6.93        9.33      6.17 o
 -15   6   7       52.88       69.22      5.14 o
 -14   6   7      184.50      199.77      5.57 o
 -13   6   7       51.45       52.45      4.58 o
 -12   6   7        0.32        0.29      3.89 o
 -11   6   7       21.60       23.93      3.34 o
 -10   6   7       11.97        8.89      2.78 o
  -9   6   7        3.16        3.14      2.60 o
  -8   6   7      564.25      567.43      4.34 o
  -7   6   7      488.88      439.73      3.28 o
  -6   6   7       40.73       29.26      1.65 o
  -5   6   7      191.07      164.48      2.05 o
  -4   6   7       34.61       36.89      1.53 o
  -3   6   7      138.58      133.54      1.81 o
  -2   6   7      219.77      229.89      1.97 o
  -1   6   7     1056.36     1080.07      5.54 o
   0   6   7       36.08       36.94      1.42 o
   1   6   7     1005.38     1014.41      7.59 o
   2   6   7      272.42      264.52      3.11 o
   3   6   7       91.37       90.11      2.50 o
   4   6   7       16.66       14.95      2.41 o
   5   6   7      419.51      389.56      5.06 o
   6   6   7      160.26      156.30      4.11 o
   7   6   7       62.16       73.68      3.83 o
   8   6   7       61.34       63.54      3.93 o
   9   6   7        9.18       11.92      3.68 o
  10   6   7        2.13        3.04      3.70 o
  11   6   7       66.90       62.65      4.84 o
  12   6   7        4.88        6.65      5.09 o
  13   6   7       16.88       17.80      6.65 o
 -14   7   7       72.78       81.75      5.31 o
 -13   7   7      103.26      117.41      5.39 o
 -12   7   7       77.63       75.56      4.78 o
 -11   7   7       85.59       87.33      3.74 o
 -10   7   7       94.68       98.78      3.40 o
  -9   7   7      141.19      128.52      3.42 o
  -8   7   7       77.69       62.31      2.82 o
  -7   7   7      220.14      193.47      3.27 o
  -6   7   7     1356.67     1282.19      7.72 o
  -5   7   7        8.93        6.97      1.68 o
  -4   7   7       17.67       13.39      1.79 o
  -3   7   7      473.65      473.22      3.25 o
  -2   7   7     1117.24     1056.20      7.07 o
  -1   7   7      456.41      471.83      3.57 o
   0   7   7      328.39      325.53      3.55 o
   1   7   7        0.01        1.17      2.25 o
   2   7   7       77.70       85.25      2.96 o
   3   7   7       92.89       96.07      2.84 o
   4   7   7       67.60       67.48      3.41 o
   5   7   7      110.27       96.32      3.83 o
   6   7   7        4.90        7.01      3.35 o
   7   7   7        1.42       18.09      3.52 o
   8   7   7      125.09      124.27      4.66 o
   9   7   7        7.54        6.87      4.16 o
  10   7   7       35.79       37.19      4.61 o
  11   7   7      119.97      131.99      5.47 o
  12   7   7        3.23        5.69      5.24 o
 -13   8   7       28.32       27.44      5.25 o
 -12   8   7        4.77        7.52      4.30 o
 -11   8   7       25.50       29.93      3.70 o
 -10   8   7       28.28       28.78      3.27 o
  -9   8   7       26.70       18.80      3.02 o
  -8   8   7       39.74       31.55      2.97 o
  -7   8   7       13.11       11.75      2.64 o
  -6   8   7      780.43      715.60      5.62 o
  -5   8   7        0.41        0.41      2.06 o
  -4   8   7      127.36      127.49      2.93 o
  -3   8   7     1297.47     1225.11      8.13 o
  -2   8   7     1222.08     1150.69      8.48 o
  -1   8   7      114.51      114.30      3.20 o
   0   8   7      143.41      148.01      3.31 o
   1   8   7       78.78       83.79      3.23 o
   2   8   7      277.92      266.69      4.54 o
   3   8   7        0.02        0.64      3.24 o
   4   8   7        4.47        3.64      3.11 o
   5   8   7      206.98      190.81      4.46 o
   6   8   7      361.97      370.65      5.29 o
   7   8   7      169.72      159.69      4.48 o
   8   8   7       44.65       51.01      4.28 o
   9   8   7      220.32      221.45      5.87 o
  10   8   7        5.33        2.84      4.75 o
  11   8   7        5.44        7.17      5.01 o
 -12   9   7       55.93       71.81      4.86 o
 -11   9   7       15.36       11.17      4.22 o
 -10   9   7       48.80       59.54      3.84 o
  -9   9   7       13.15       10.33      3.40 o
  -8   9   7        0.63        3.78      3.03 o
  -7   9   7       32.29       24.13      3.05 o
  -6   9   7       16.18       13.40      2.94 o
  -5   9   7      216.24      216.34      3.68 o
  -4   9   7        9.25        6.89      2.45 o
  -3   9   7       38.61       31.34      2.98 o
  -2   9   7     1107.61     1112.65     10.02 o
  -1   9   7        7.58       11.09      2.91 o
   0   9   7       63.26       57.38      3.34 o
   1   9   7        1.75        1.04      3.03 o
   2   9   7        1.84        0.16      3.18 o
   3   9   7        3.26        1.16      3.52 o
   4   9   7      142.83      119.17      4.55 o
   5   9   7        7.13        9.60      3.77 o
   6   9   7        8.07       11.95      4.07 o
   7   9   7       62.59       62.11      4.29 o
   8   9   7        5.87        6.82      4.37 o
   9   9   7       49.93       57.89      5.34 o
 -10  10   7        0.23        2.09      4.07 o
  -9  10   7       28.77       27.24      3.94 o
  -8  10   7       10.84       11.34      3.25 o
  -7  10   7        0.12        2.16      3.29 o
  -6  10   7        6.48        4.10      3.21 o
  -5  10   7       67.08       70.20      3.70 o
  -4  10   7       36.72       40.28      3.45 o
  -3  10   7        2.55        4.33      3.21 o
  -2  10   7      108.74      102.01      3.99 o
  -1  10   7       12.65       10.38      3.58 o
   0  10   7       28.10       24.22      3.47 o
   1  10   7        0.63        0.82      3.93 o
   2  10   7       44.07       53.44      4.53 o
   3  10   7       33.43       27.57      4.43 o
   4  10   7       44.26       46.73      4.34 o
   5  10   7      154.17      142.65      5.34 o
   6  10   7       90.71       99.11      5.36 o
   7  10   7       44.48       35.07      5.16 o
   8  10   7      120.42      149.15      6.59 o
  -8  11   7        2.35        2.11      3.88 o
  -7  11   7       72.94       86.83      4.45 o
  -6  11   7        8.18        8.61      4.05 o
  -5  11   7      264.06      278.40      5.92 o
  -4  11   7      105.46      116.59      4.54 o
  -3  11   7       24.14       19.85      3.63 o
  -2  11   7        0.34        0.13      3.85 o
  -1  11   7      321.21      318.26      5.61 o
   0  11   7        9.40       13.41      4.37 o
   1  11   7       69.34       82.09      5.54 o
   2  11   7       48.27       63.07      6.01 o
   3  11   7        2.04        2.34      5.85 o
   4  11   7      417.52      416.35      8.27 o
   5  11   7      571.72      562.20      9.20 o
  -2  12   7      113.83      101.23      5.07 o
  -1  12   7        3.16        1.06      4.85 o
   0  12   7        5.53        8.17      4.81 o
 -17   0   8       37.99       55.90      6.66 o
 -16   0   8      201.61      230.86      7.82 o
 -15   0   8      190.44      211.39      7.19 o
 -14   0   8      101.23      110.08      4.22 o
 -13   0   8       32.27       25.69      3.06 o
 -12   0   8      405.58      391.67      5.05 o
 -11   0   8      410.22      395.60      5.69 o
 -10   0   8     1361.89     1306.08     12.96 o
  -9   0   8      373.24      367.73      3.51 o
  -8   0   8       20.82       27.61      1.56 o
  -7   0   8      117.09      130.82      1.87 o
  -6   0   8       66.19       81.59      1.84 o
  -5   0   8       14.61       19.09      1.52 o
  -4   0   8     1183.17     1198.97      9.87 o
  -3   0   8     2248.80     2290.86     11.91 o
  -2   0   8     1995.22     2008.62      8.98 o
  -1   0   8      956.28     1016.56      5.43 o
   0   0   8     6493.08     6959.28     14.53 o
   1   0   8     1593.57     1628.45      6.24 o
   2   0   8      334.29      374.45      3.37 o
   3   0   8        2.32        1.39      1.40 o
   4   0   8      541.00      571.74      6.74 o
   5   0   8        8.00        6.75      1.94 o
   6   0   8       47.67       43.50      2.78 o
   7   0   8      354.09      356.16      5.82 o
   8   0   8      458.60      473.10      6.14 o
   9   0   8      268.15      271.60      6.31 o
  10   0   8      184.74      190.47      7.15 o
  11   0   8     1679.82     1816.79     19.05 o
  12   0   8      192.97      189.53      7.40 o
  13   0   8      505.12      473.70      9.69 o
  14   0   8      213.31      214.50      8.38 o
 -17   1   8       16.76       10.20      4.55 o
 -16   1   8      169.32      151.14      4.99 o
 -15   1   8       22.34       36.32      3.59 o
 -14   1   8      304.80      290.15      4.52 o
 -13   1   8      171.43      159.50      2.94 o
 -12   1   8       96.14       96.37      2.39 o
 -11   1   8     1628.16     1511.24      8.53 o
 -10   1   8      611.79      574.69      3.65 o
  -9   1   8     1033.89     1050.82      6.81 o
  -8   1   8      158.30      162.27      1.52 o
  -7   1   8       25.50       19.69      0.94 o
  -6   1   8      118.97      101.40      1.32 o
  -5   1   8      341.11      349.29      2.24 o
  -4   1   8      154.66      167.74      1.89 o
  -3   1   8      382.50      377.16      2.32 o
  -2   1   8     2444.19     2530.32      8.99 o
  -1   1   8     3432.96     3484.03      7.28 o
   0   1   8     6942.22     7354.86     11.49 o
   1   1   8     4612.67     4848.15     13.88 o
   2   1   8       31.77       29.43      1.30 o
   3   1   8       54.23       63.13      1.53 o
   4   1   8      105.46      104.69      1.66 o
   5   1   8        5.78        6.05      1.25 o
   6   1   8     1722.75     1813.36      8.28 o
   7   1   8      360.35      353.38      3.65 o
   8   1   8       42.87       41.11      2.47 o
   9   1   8      125.91      126.66      4.01 o
  10   1   8       29.43       30.51      3.56 o
  11   1   8      516.67      523.53      6.64 o
  12   1   8      321.32      301.97      5.69 o
  13   1   8       20.18       20.84      4.37 o
  14   1   8        0.36        0.26      4.58 o
 -17   2   8        6.06        6.81      5.15 o
 -16   2   8        4.17        3.18      4.14 o
 -15   2   8       81.91       94.83      3.71 o
 -14   2   8        9.36        9.55      2.53 o
 -13   2   8      105.62      116.56      2.87 o
 -12   2   8      108.20       92.41      2.51 o
 -11   2   8        8.00        7.66      2.14 o
 -10   2   8     1828.45     1870.11     10.97 o
  -9   2   8      137.96      132.57      1.93 o
  -8   2   8        9.06        8.84      1.05 o
  -7   2   8      372.80      374.02      2.30 o
  -6   2   8      149.37      158.17      1.67 o
  -5   2   8        0.56        1.64      0.92 o
  -4   2   8       88.58      111.14      1.49 o
  -3   2   8      256.61      268.83      1.93 o
  -2   2   8      903.19      903.56      3.88 o
  -1   2   8      679.54      717.61      3.07 o
   0   2   8      302.34      277.65      2.07 o
   1   2   8     1150.88     1225.13      3.85 o
   2   2   8      295.06      307.25      2.14 o
   3   2   8       50.91       50.31      1.33 o
   4   2   8     2041.93     2174.85      8.61 o
   5   2   8       70.10       72.15      1.77 o
   6   2   8      210.70      214.34      3.19 o
   7   2   8      370.41      394.75      4.24 o
   8   2   8       64.42       64.57      2.94 o
   9   2   8        0.49        0.78      3.10 o
  10   2   8       49.16       52.44      3.57 o
  11   2   8       68.17       71.83      4.01 o
  12   2   8      125.57      128.24      4.94 o
  13   2   8       19.70       19.89      4.35 o
  14   2   8       83.47       75.45      5.75 o
 -17   3   8       26.48       26.86      5.32 o
 -16   3   8      230.64      253.31      5.24 o
 -15   3   8       26.10       27.92      3.56 o
 -14   3   8       15.99       16.98      3.30 o
 -13   3   8       16.49       12.46      2.53 o
 -12   3   8      499.88      447.53      5.72 o
 -11   3   8       30.30       27.97      2.68 o
 -10   3   8       63.23       52.62      2.35 o
  -9   3   8     2784.91     2750.38      9.47 o
  -8   3   8      165.26      137.24      2.16 o
  -7   3   8        2.08        3.98      1.05 o
  -6   3   8        4.41        5.58      1.16 o
  -5   3   8      410.70      417.67      2.55 o
  -4   3   8       25.49       28.58      0.97 o
  -3   3   8      134.09      137.28      1.44 o
  -2   3   8        2.92        1.07      0.95 o
  -1   3   8      537.10      573.47      2.63 o
   0   3   8      398.41      408.17      2.52 o
   1   3   8      863.76      908.23      3.81 o
   2   3   8        5.83        5.14      1.05 o
   3   3   8      555.67      590.15      2.87 o
   4   3   8      167.20      156.12      1.73 o
   5   3   8       35.67       38.21      1.79 o
   6   3   8      251.80      256.74      3.10 o
   7   3   8       48.17       46.38      2.67 o
   8   3   8      149.33      160.03      3.48 o
   9   3   8      245.25      239.72      4.43 o
  10   3   8      199.28      203.24      4.51 o
  11   3   8       42.92       42.01      4.37 o
  12   3   8      627.27      618.86      8.66 o
  13   3   8       30.72       23.51      5.92 o
  14   3   8       53.65       50.79      6.36 o
 -16   4   8      260.95      262.59      5.99 o
 -15   4   8        6.75        6.75      4.09 o
 -14   4   8        1.24        2.10      4.17 o
 -13   4   8        0.00        2.39      3.96 o
 -12   4   8       17.93       20.34      3.79 o
 -11   4   8      355.11      348.37      5.85 o
 -10   4   8     1032.96     1010.09      7.06 o
  -9   4   8      378.40      393.67      3.67 o
  -8   4   8       18.24       18.44      1.64 o
  -7   4   8        5.80        2.88      1.41 o
  -6   4   8        0.78        1.94      1.23 o
  -5   4   8      707.56      748.28      3.98 o
  -4   4   8       59.04       73.34      1.26 o
  -3   4   8      100.56      104.51      1.38 o
  -2   4   8       12.79       12.98      0.97 o
  -1   4   8      474.50      481.31      2.35 o
   0   4   8       56.12       52.71      1.33 o
   1   4   8       93.16       91.16      1.64 o
   2   4   8      294.65      311.07      2.40 o
   3   4   8      223.86      250.94      2.18 o
   4   4   8      129.10      139.79      2.25 o
   5   4   8      141.58      139.37      2.72 o
   6   4   8        0.81        1.70      2.18 o
   7   4   8       31.96       33.52      3.38 o
   8   4   8      748.82      767.63      7.36 o
   9   4   8      438.85      464.28      6.34 o
  10   4   8       14.86       14.36      4.59 o
  11   4   8        3.51        3.56      4.58 o
  12   4   8        9.66        5.26      5.31 o
  13   4   8        0.05        0.21      5.72 o
 -16   5   8       33.72       28.82      4.86 o
 -15   5   8      113.82      105.41      5.78 o
 -14   5   8        0.00        1.97      4.53 o
 -13   5   8        3.02        5.14      4.60 o
 -12   5   8       44.78       28.64      4.30 o
 -11   5   8        5.67        6.40      3.16 o
 -10   5   8       17.52       17.37      3.13 o
  -9   5   8      435.96      438.91      5.39 o
  -8   5   8      190.97      172.22      3.25 o
  -7   5   8       98.14       87.01      2.23 o
  -6   5   8      787.65      763.64      4.19 o
  -5   5   8       23.22       22.68      1.34 o
  -4   5   8       33.31       30.10      1.34 o
  -3   5   8      489.13      495.27      2.57 o
  -2   5   8      435.79      444.42      2.49 o
  -1   5   8      222.15      232.70      1.88 o
   0   5   8       13.86       13.15      1.26 o
   1   5   8      125.29      112.16      1.80 o
   2   5   8      360.30      360.59      2.95 o
   3   5   8        0.88        0.09      1.81 o
   4   5   8       16.35       16.01      2.29 o
   5   5   8      117.83      120.05      3.76 o
   6   5   8      340.08      352.63      5.21 o
   7   5   8        0.93        1.20      3.35 o
   8   5   8      621.36      636.22      7.48 o
   9   5   8      323.53      332.30      5.90 o
  10   5   8       45.33       48.09      4.93 o
  11   5   8       14.12       10.47      5.64 o
  12   5   8        9.74       10.58      6.09 o
  13   5   8       97.12       91.43      7.19 o
 -15   6   8      195.76      204.90      6.41 o
 -14   6   8        1.30        1.48      4.69 o
 -13   6   8       17.55       22.23      4.81 o
 -12   6   8      130.41      152.26      5.50 o
 -11   6   8        4.31        3.24      3.30 o
 -10   6   8      109.39      110.97      3.80 o
  -9   6   8      116.20      102.81      3.39 o
  -8   6   8      134.43      102.85      3.31 o
  -7   6   8      114.01      102.87      2.52 o
  -6   6   8      468.51      403.32      3.59 o
  -5   6   8     1081.63     1057.76      4.78 o
  -4   6   8      475.31      493.47      3.19 o
  -3   6   8        1.78        1.09      1.31 o
  -2   6   8      625.15      624.82      3.36 o
  -1   6   8        0.08        0.61      1.52 o
   0   6   8     1648.88     1663.19     10.32 o
   1   6   8        7.01        4.38      1.89 o
   2   6   8        6.20        8.18      2.05 o
   3   6   8      462.08      482.72      4.30 o
   4   6   8      343.88      333.06      4.40 o
   5   6   8      283.59      289.44      4.94 o
   6   6   8        2.94        5.13      3.35 o
   7   6   8      217.73      207.74      4.87 o
   8   6   8       22.54       23.02      3.80 o
   9   6   8        5.41        4.22      4.18 o
  10   6   8        0.17        1.04      5.01 o
  11   6   8       54.48       56.79      5.73 o
  12   6   8      159.42      160.84      8.32 o
 -14   7   8      139.14      137.15      6.53 o
 -13   7   8        0.79        0.45      5.11 o
 -12   7   8        8.25        8.95      4.75 o
 -11   7   8       15.15       16.90      3.79 o
 -10   7   8       77.48       67.80      3.53 o
  -9   7   8       14.32       12.67      3.03 o
  -8   7   8       85.92       88.99      3.30 o
  -7   7   8      567.44      565.60      4.75 o
  -6   7   8        1.30        3.09      2.20 o
  -5   7   8       23.58       21.82      2.11 o
  -4   7   8       30.32       27.57      1.98 o
  -3   7   8        5.58        6.75      1.65 o
  -2   7   8      162.26      166.63      2.59 o
  -1   7   8      765.60      779.63      4.90 o
   0   7   8      243.27      260.95      3.99 o
   1   7   8      112.00      106.36      3.47 o
   2   7   8       13.27       13.57      2.77 o
   3   7   8      245.14      244.44      4.63 o
   4   7   8     1175.81     1149.84      8.23 o
   5   7   8        0.17        0.97      3.40 o
   6   7   8        1.00        0.12      3.67 o
   7   7   8       87.84       85.36      4.46 o
   8   7   8       53.92       49.70      4.43 o
   9   7   8      151.19      142.32      5.43 o
  10   7   8      146.39      137.72      5.65 o
  11   7   8       66.71       67.19      6.40 o
 -13   8   8       62.22       64.98      5.72 o
 -12   8   8       22.25       18.62      4.41 o
 -11   8   8       14.32       12.80      3.76 o
 -10   8   8        2.63        2.30      3.19 o
  -9   8   8       13.74       12.77      3.38 o
  -8   8   8       62.90       62.95      3.56 o
  -7   8   8       83.62       84.02      3.05 o
  -6   8   8        4.09        3.08      2.56 o
  -5   8   8       23.11       19.60      2.33 o
  -4   8   8      308.77      309.47      3.86 o
  -3   8   8       96.61      112.05      3.01 o
  -2   8   8      504.94      494.45      5.29 o
  -1   8   8        4.71        7.20      2.59 o
   0   8   8      106.85      101.96      3.46 o
   1   8   8       68.68       69.74      3.31 o
   2   8   8        0.22        1.47      3.16 o
   3   8   8       44.45       48.85      4.01 o
   4   8   8        0.24        0.03      3.80 o
   5   8   8       26.75       26.37      3.71 o
   6   8   8        0.38        0.69      3.83 o
   7   8   8      199.49      187.06      5.02 o
   8   8   8       40.25       39.53      4.55 o
   9   8   8       62.42       55.39      5.20 o
  10   8   8      343.77      349.69      7.17 o
 -11   9   8      286.89      307.43      7.69 o
 -10   9   8        0.01        1.19      3.73 o
  -9   9   8        2.64        3.66      3.74 o
  -8   9   8        3.65        6.10      3.65 o
  -7   9   8       85.40       86.76      3.47 o
  -6   9   8       76.94       86.64      3.42 o
  -5   9   8       73.25       72.40      2.88 o
  -4   9   8       31.87       28.18      2.97 o
  -3   9   8      394.33      381.92      4.95 o
  -2   9   8       41.78       40.51      3.47 o
  -1   9   8      339.64      359.85      5.42 o
   0   9   8        9.14        7.65      3.64 o
   1   9   8        0.82        0.10      3.11 o
   2   9   8       16.55       16.83      3.38 o
   3   9   8        6.09        5.46      3.95 o
   4   9   8       18.17       24.26      4.21 o
   5   9   8        0.17        0.29      4.38 o
   6   9   8      311.10      317.78      6.17 o
   7   9   8        0.88        1.27      4.28 o
   8   9   8       55.45       58.43      5.06 o
  -9  10   8      234.75      259.56      5.48 o
  -8  10   8      134.08      136.35      4.66 o
  -7  10   8       39.97       42.07      3.72 o
  -6  10   8        1.72        3.54      3.65 o
  -5  10   8       90.17      106.06      4.34 o
  -4  10   8       32.42       32.35      3.52 o
  -3  10   8       33.48       37.57      3.86 o
  -2  10   8       88.59      101.81      4.30 o
  -1  10   8        8.15        6.35      3.87 o
   0  10   8        1.79        1.73      3.96 o
   1  10   8        8.39        7.06      4.30 o
   2  10   8      234.46      249.76      6.68 o
   3  10   8        0.37        1.01      4.30 o
   4  10   8      360.82      360.87      6.70 o
   5  10   8       58.10       53.32      4.97 o
   6  10   8       59.25       50.47      5.39 o
   7  10   8        0.19        1.16      5.37 o
  -7  11   8      102.64       95.61      4.93 o
  -6  11   8        7.49        5.80      4.20 o
  -5  11   8       18.69       18.28      4.41 o
  -4  11   8        1.44        0.52      3.97 o
  -3  11   8        3.58        6.30      4.09 o
  -2  11   8       57.75       64.65      4.58 o
  -1  11   8      125.11      143.53      5.66 o
   0  11   8       26.87       31.37      5.33 o
   1  11   8       37.95       39.84      5.42 o
   2  11   8        1.92        1.40      5.61 o
   3  11   8        1.67        3.04      5.57 o
   4  11   8        1.95        6.43      6.05 o
 -17   1   9        0.03        1.20      4.60 o
 -16   1   9        2.45        0.09      4.04 o
 -15   1   9      387.23      413.99      5.64 o
 -14   1   9      142.17      156.00      3.42 o
 -13   1   9        7.24        6.52      2.42 o
 -12   1   9        6.31        4.05      2.20 o
 -11   1   9      174.67      158.26      2.95 o
 -10   1   9       13.07       11.25      1.81 o
  -9   1   9      521.09      498.30      3.62 o
  -8   1   9      286.90      291.73      2.94 o
  -7   1   9      240.14      237.71      1.84 o
  -6   1   9      396.96      400.31      2.29 o
  -5   1   9      417.70      439.01      2.44 o
  -4   1   9      351.41      372.73      2.16 o
  -3   1   9      540.61      528.19      2.42 o
  -2   1   9       32.92       35.47      1.15 o
  -1   1   9      387.98      407.21      2.47 o
   0   1   9      757.39      738.35      3.12 o
   1   1   9      471.77      466.16      2.59 o
   2   1   9        5.88        8.52      1.19 o
   3   1   9        5.62        5.85      1.31 o
   4   1   9       23.27       22.90      1.41 o
   5   1   9       62.40       62.68      2.47 o
   6   1   9      285.83      292.19      3.74 o
   7   1   9        1.87        1.91      2.86 o
   8   1   9       78.39       80.32      3.78 o
   9   1   9        4.88        2.61      3.59 o
  10   1   9      247.01      265.41      5.25 o
  11   1   9      182.95      202.47      5.57 o
  12   1   9      232.58      237.13      6.23 o
  13   1   9      115.90      118.16      5.41 o
  14   1   9        3.34        1.51      4.95 o
 -17   2   9      120.34      136.10      6.05 o
 -16   2   9        0.09        4.00      4.18 o
 -15   2   9      140.61      149.22      4.22 o
 -14   2   9        9.95       13.50      2.78 o
 -13   2   9       15.23       13.65      2.52 o
 -12   2   9       46.01       36.82      2.54 o
 -11   2   9       51.33       56.84      2.79 o
 -10   2   9       98.69       94.12      2.61 o
  -9   2   9       21.31       22.59      1.95 o
  -8   2   9      540.30      531.96      3.83 o
  -7   2   9       16.32       19.62      1.37 o
  -6   2   9      129.45      139.48      1.66 o
  -5   2   9        3.22        5.12      1.06 o
  -4   2   9       96.42       92.07      1.40 o
  -3   2   9      483.29      529.44      2.46 o
  -2   2   9      464.40      480.81      2.54 o
  -1   2   9      179.81      163.43      1.72 o
   0   2   9       25.73       23.22      1.21 o
   1   2   9      132.52      138.72      1.64 o
   2   2   9       36.11       33.09      1.29 o
   3   2   9      379.67      417.01      2.59 o
   4   2   9     1190.44     1236.51      5.48 o
   5   2   9      289.14      303.38      3.58 o
   6   2   9       86.71       88.66      2.99 o
   7   2   9      862.34      934.62      7.34 o
   8   2   9       19.79       23.28      3.51 o
   9   2   9       89.78       90.22      4.00 o
  10   2   9        0.12        0.48      3.75 o
  11   2   9       72.06       73.75      4.48 o
  12   2   9       17.88       18.97      4.49 o
  13   2   9       16.28       13.06      4.62 o
 -16   3   9      102.02      115.45      5.32 o
 -15   3   9       77.70       94.50      4.86 o
 -14   3   9       16.51       19.05      3.51 o
 -13   3   9        0.05        2.52      3.22 o
 -12   3   9      507.29      468.01      5.65 o
 -11   3   9       98.01      104.05      3.67 o
 -10   3   9      340.29      313.84      4.09 o
  -9   3   9       39.39       36.64      2.38 o
  -8   3   9       24.74       20.67      2.06 o
  -7   3   9       96.62       91.29      2.30 o
  -6   3   9      208.60      216.32      2.14 o
  -5   3   9      611.38      629.44      3.20 o
  -4   3   9      146.02      167.05      1.71 o
  -3   3   9      512.25      503.56      2.48 o
  -2   3   9      669.05      689.46      2.91 o
  -1   3   9       89.58       91.18      1.51 o
   0   3   9       16.38       13.63      1.22 o
   1   3   9      269.07      292.29      2.25 o
   2   3   9       16.15       18.97      1.26 o
   3   3   9      367.67      435.58      3.20 o
   4   3   9     1319.60     1363.45      7.77 o
   5   3   9       72.02       78.17      2.84 o
   6   3   9        3.82       28.88      2.78 o
   7   3   9        0.36        2.04      2.90 o
   8   3   9       85.16       85.99      3.63 o
   9   3   9       17.27       16.23      3.61 o
  10   3   9       58.12       57.26      4.42 o
  11   3   9        1.49        2.34      5.18 o
  12   3   9        6.93        5.87      5.43 o
  13   3   9      110.77      100.10      7.04 o
 -16   4   9      186.09      214.20      6.29 o
 -15   4   9       51.92       46.40      4.78 o
 -14   4   9       39.04       27.44      4.64 o
 -13   4   9        6.34        7.08      4.19 o
 -12   4   9       13.37       13.76      3.89 o
 -11   4   9        2.15        4.05      3.29 o
 -10   4   9     1085.05     1014.67     10.89 o
  -9   4   9       34.98       27.47      2.37 o
  -8   4   9      378.59      400.99      5.10 o
  -7   4   9        0.81        0.12      1.71 o
  -6   4   9      423.44      430.31      3.53 o
  -5   4   9      342.91      336.07      2.66 o
  -4   4   9       39.69       41.72      1.35 o
  -3   4   9       48.13       51.77      1.33 o
  -2   4   9        0.98        0.96      1.12 o
  -1   4   9       69.94       77.85      1.53 o
   0   4   9        0.93        0.96      1.27 o
   1   4   9      556.03      595.95      3.73 o
   2   4   9      233.38      249.47      2.88 o
   3   4   9      215.32      224.66      2.79 o
   4   4   9       89.82       80.05      2.48 o
   5   4   9        5.83        4.91      2.50 o
   6   4   9        6.00        2.07      3.06 o
   7   4   9       65.51       59.73      4.17 o
   8   4   9        1.85        5.19      4.60 o
   9   4   9       39.58       40.60      4.45 o
  10   4   9       21.89       20.06      4.99 o
  11   4   9        7.33        8.99      5.37 o
  12   4   9        0.00        3.75      5.77 o
  13   4   9        1.11        3.96      6.17 o
 -15   5   9        1.70        0.78      5.22 o
 -14   5   9        0.09        1.60      4.82 o
 -13   5   9      214.17      214.62      6.01 o
 -12   5   9       11.69       10.90      4.19 o
 -11   5   9        4.35        2.10      3.29 o
 -10   5   9       59.62       59.19      3.52 o
  -9   5   9       58.85       52.47      3.44 o
  -8   5   9       23.62       14.43      2.56 o
  -7   5   9      507.11      470.92      4.47 o
  -6   5   9      540.90      559.05      4.65 o
  -5   5   9        8.84        8.18      1.64 o
  -4   5   9      118.77      107.00      1.92 o
  -3   5   9       25.95       30.03      1.51 o
  -2   5   9      112.32      107.54      1.80 o
  -1   5   9        2.39        1.86      1.33 o
   0   5   9       82.10       74.35      1.86 o
   1   5   9      494.44      527.93      3.65 o
   2   5   9        1.81        0.14      1.68 o
   3   5   9        2.87        2.19      1.96 o
   4   5   9      169.94      180.73      3.43 o
   5   5   9      163.40      166.04      4.32 o
   6   5   9      190.32      190.97      4.89 o
   7   5   9      174.70      181.43      5.51 o
   8   5   9        4.10        5.10      4.83 o
   9   5   9       39.01       40.79      5.39 o
  10   5   9       50.03       46.77      5.76 o
  11   5   9       13.56        9.46      6.59 o
  12   5   9        6.18        5.87      7.08 o
 -15   6   9       25.75       19.08      5.30 o
 -14   6   9        1.17        0.63      5.25 o
 -13   6   9      117.48      137.32      5.89 o
 -12   6   9        2.11        3.19      4.29 o
 -11   6   9       66.71       69.52      3.92 o
 -10   6   9      190.79      185.25      4.27 o
  -9   6   9       39.63       41.49      3.16 o
  -8   6   9      295.23      280.79      4.39 o
  -7   6   9      373.12      348.87      4.60 o
  -6   6   9      385.08      378.27      4.08 o
  -5   6   9        0.35        0.57      1.72 o
  -4   6   9      312.38      298.69      3.09 o
  -3   6   9       76.39       72.91      1.89 o
  -2   6   9        6.93        3.06      1.80 o
  -1   6   9       47.77       49.08      2.19 o
   0   6   9      786.39      779.01      5.00 o
   1   6   9       49.42       49.91      2.45 o
   2   6   9      108.72      102.17      2.90 o
   3   6   9        2.69        3.08      2.89 o
   4   6   9      550.70      580.31      6.36 o
   5   6   9       21.24       20.15      3.63 o
   6   6   9       96.74       96.39      4.42 o
   7   6   9       14.92       12.23      3.95 o
   8   6   9       65.40       62.89      5.68 o
   9   6   9       51.60       50.26      5.46 o
  10   6   9        8.56        5.32      5.64 o
  11   6   9        2.63        1.75      7.40 o
 -14   7   9       42.49       44.55      5.96 o
 -13   7   9        0.00        1.35      5.23 o
 -12   7   9       89.51       97.73      5.44 o
 -11   7   9        9.51        9.27      3.87 o
 -10   7   9        0.34        0.05      3.33 o
  -9   7   9       17.84       10.95      3.14 o
  -8   7   9      173.89      151.81      3.98 o
  -7   7   9       62.12       52.11      3.22 o
  -6   7   9        6.77        6.77      2.52 o
  -5   7   9      681.67      640.80      5.22 o
  -4   7   9      356.67      358.59      4.40 o
  -3   7   9        5.36        2.07      2.29 o
  -2   7   9      139.20      143.57      3.37 o
  -1   7   9      104.87      114.82      3.19 o
   0   7   9      666.99      648.32      5.84 o
   1   7   9      384.91      371.36      5.16 o
   2   7   9        6.40        6.54      2.97 o
   3   7   9      206.20      201.24      5.14 o
   4   7   9      142.88      145.05      4.58 o
   5   7   9        0.16        2.02      3.79 o
   6   7   9        0.20        0.36      3.98 o
   7   7   9      165.62      164.81      5.33 o
   8   7   9       86.43       92.18      5.12 o
   9   7   9       56.06       49.13      5.86 o
  10   7   9        8.10        7.78      5.89 o
 -12   8   9        0.18        1.28      4.48 o
 -11   8   9      136.51      136.87      5.24 o
 -10   8   9      115.92      102.11      4.57 o
  -9   8   9        0.00        0.31      3.33 o
  -8   8   9       12.31        9.81      3.36 o
  -7   8   9      354.29      349.85      4.67 o
  -6   8   9       14.72       15.40      2.60 o
  -5   8   9       67.29       68.84      3.14 o
  -4   8   9      269.89      259.49      4.12 o
  -3   8   9       15.08       14.11      2.94 o
  -2   8   9       53.48       51.15      3.55 o
  -1   8   9      669.78      660.42      6.18 o
   0   8   9       10.79       14.01      3.31 o
   1   8   9        7.60        5.78      3.27 o
   2   8   9      158.27      147.50      4.49 o
   3   8   9       35.09       31.84      4.36 o
   4   8   9      213.97      199.19      5.66 o
   5   8   9      103.10      106.61      4.84 o
   6   8   9        0.00        0.97      4.39 o
   7   8   9        6.76        6.93      4.47 o
   8   8   9        0.02        0.99      4.62 o
   9   8   9      149.50      146.44      6.06 o
 -11   9   9       72.72       79.55      5.10 o
 -10   9   9       58.72       55.41      4.11 o
  -9   9   9       88.46       93.49      4.55 o
  -8   9   9       23.08       27.74      3.87 o
  -7   9   9       71.35       68.96      3.83 o
  -6   9   9        1.75        0.57      3.00 o
  -5   9   9       98.87       98.12      3.32 o
  -4   9   9       73.68       68.85      3.96 o
  -3   9   9       36.64       45.99      3.66 o
  -2   9   9      322.44      346.61      5.99 o
  -1   9   9       20.90       22.21      3.95 o
   0   9   9        0.25        0.07      3.86 o
   1   9   9      107.53      112.46      4.44 o
   2   9   9       57.21       55.18      4.54 o
   3   9   9      592.15      618.40      7.61 o
   4   9   9       12.92       17.52      4.72 o
   5   9   9      287.27      289.13      6.51 o
   6   9   9        0.27        2.03      4.77 o
   7   9   9       83.91       84.18      5.50 o
   8   9   9       23.84       22.11      5.12 o
  -9  10   9       77.91       92.84      5.14 o
  -8  10   9        0.04        0.16      4.22 o
  -7  10   9       15.41       22.16      4.09 o
  -6  10   9       55.63       57.15      4.17 o
  -5  10   9       79.23       80.96      4.41 o
  -4  10   9       30.47       31.08      3.90 o
  -3  10   9       97.34      122.37      5.03 o
  -2  10   9       33.90       34.74      4.36 o
  -1  10   9      101.49      109.32      5.03 o
   0  10   9      311.18      303.75      6.29 o
   1  10   9       48.95       51.46      5.15 o
   2  10   9       15.29       14.95      5.49 o
   3  10   9        9.49       11.77      4.78 o
   4  10   9      141.25      148.45      5.99 o
   5  10   9        1.17        0.41      5.00 o
  -5  11   9        8.06        8.17      4.76 o
  -4  11   9       34.57       34.42      4.98 o
  -3  11   9       14.56       12.01      4.74 o
  -2  11   9        4.99        8.64      5.21 o
  -1  11   9       16.98       17.57      5.07 o
   0  11   9      447.93      462.37      8.73 o
   1  11   9        0.88        0.35      5.93 o
   2  11   9      163.55      163.60      7.21 o
 -17   0  10      141.73      170.87      8.20 o
 -16   0  10      168.54      200.94      7.07 o
 -15   0  10        8.56        7.87      4.46 o
 -14   0  10        0.46        3.73      3.71 o
 -13   0  10       77.18       70.74      4.06 o
 -12   0  10      199.59      204.72      6.65 o
 -11   0  10      263.03      243.35      4.96 o
 -10   0  10      762.84      769.19     10.37 o
  -9   0  10       91.94       97.53      3.25 o
  -8   0  10     1212.57     1273.42     11.95 o
  -7   0  10     3047.41     3141.67     22.18 o
  -6   0  10      114.29      124.25      2.25 o
  -5   0  10      278.86      276.83      3.03 o
  -4   0  10       38.17       38.64      1.36 o
  -3   0  10      169.38      158.55      2.57 o
  -2   0  10      432.64      471.86      3.73 o
  -1   0  10      988.83      967.58      6.24 o
   0   0  10      738.17      883.80      5.11 o
   1   0  10      220.68      219.85      3.14 o
   2   0  10        8.43        5.27      2.01 o
   3   0  10      514.54      556.34      5.87 o
   4   0  10       33.66       31.25      3.67 o
   5   0  10       48.41       50.54      4.07 o
   6   0  10      232.92      239.87      6.68 o
   7   0  10       54.67       57.06      5.56 o
   8   0  10       61.33       62.28      5.25 o
   9   0  10       37.65       41.43      5.43 o
  10   0  10       16.97       14.28      6.18 o
  11   0  10      131.21      137.92      8.36 o
  12   0  10      157.02      161.11      8.46 o
  13   0  10      372.40      365.35     10.60 o
 -16   1  10      111.02      110.35      4.59 o
 -15   1  10       58.87       67.05      3.52 o
 -14   1  10      337.90      358.36      4.49 o
 -13   1  10       71.87       69.82      2.89 o
 -12   1  10       18.59       13.07      2.40 o
 -11   1  10      189.04      180.61      3.57 o
 -10   1  10        0.55        1.79      2.33 o
  -9   1  10      846.52      880.95      7.34 o
  -8   1  10      239.04      224.74      2.82 o
  -7   1  10        0.83        0.08      1.47 o
  -6   1  10       83.18       93.59      1.58 o
  -5   1  10       21.76       23.07      1.15 o
  -4   1  10       57.80       61.13      1.19 o
  -3   1  10      211.23      228.35      1.83 o
  -2   1  10        0.33        0.47      1.11 o
  -1   1  10       82.82       85.67      1.49 o
   0   1  10      546.86      550.61      3.15 o
   1   1  10      254.78      255.26      2.19 o
   2   1  10      117.06      124.84      1.80 o
   3   1  10       38.29       37.94      1.99 o
   4   1  10       16.55       16.61      2.14 o
   5   1  10       73.11       74.72      3.03 o
   6   1  10       82.60       80.32      3.51 o
   7   1  10      563.10      593.93      6.67 o
   8   1  10       36.19       31.28      3.76 o
   9   1  10       16.97       18.57      3.96 o
  10   1  10        0.28        0.74      4.15 o
  11   1  10       77.94       78.49      5.31 o
  12   1  10        9.42        9.31      5.14 o
  13   1  10      296.52      303.14      7.24 o
 -16   2  10       72.97       78.57      4.83 o
 -15   2  10       16.07       19.67      3.51 o
 -14   2  10        0.08        0.47      3.21 o
 -13   2  10       19.69       15.94      2.89 o
 -12   2  10       25.65       20.90      2.94 o
 -11   2  10       60.29       57.43      3.11 o
 -10   2  10        3.14        2.77      2.70 o
  -9   2  10       62.65       60.60      2.58 o
  -8   2  10       75.20       68.12      2.20 o
  -7   2  10      407.82      428.63      3.94 o
  -6   2  10      355.96      363.21      2.84 o
  -5   2  10       34.57       44.00      1.40 o
  -4   2  10       43.08       42.24      1.29 o
  -3   2  10      177.27      188.76      1.78 o
  -2   2  10      137.67      126.31      1.60 o
  -1   2  10       64.79       65.87      1.43 o
   0   2  10        1.76        1.26      1.27 o
   1   2  10        0.35        0.94      1.25 o
   2   2  10      561.35      557.64      3.48 o
   3   2  10      314.77      319.85      3.18 o
   4   2  10        8.91       12.01      2.17 o
   5   2  10       27.06       23.18      2.49 o
   6   2  10       14.72       11.34      2.97 o
   7   2  10      283.81      296.81      5.12 o
   8   2  10      128.75      141.62      4.55 o
   9   2  10        2.31        0.82      3.79 o
  10   2  10       24.52       21.12      4.20 o
  11   2  10      198.20      202.08      5.70 o
  12   2  10       73.38       79.41      5.59 o
  13   2  10        0.29        0.23      5.90 o
 -16   3  10      104.64      114.04      5.63 o
 -15   3  10       20.57       19.43      4.36 o
 -14   3  10       70.98       73.84      4.09 o
 -13   3  10      145.48      137.23      4.17 o
 -12   3  10      122.70      128.09      4.12 o
 -11   3  10     1278.91     1241.41      8.47 o
 -10   3  10       12.56       12.20      3.04 o
  -9   3  10      120.62       98.04      2.94 o
  -8   3  10      167.86      167.57      3.06 o
  -7   3  10        0.67        0.84      2.15 o
  -6   3  10      288.93      298.62      3.14 o
  -5   3  10       87.09       89.82      1.85 o
  -4   3  10      402.70      408.59      2.75 o
  -3   3  10      922.58      939.23      4.88 o
  -2   3  10       10.24       10.42      1.21 o
  -1   3  10      253.50      253.74      2.09 o
   0   3  10       20.29       20.39      1.50 o
   1   3  10      102.92      105.60      1.99 o
   2   3  10     2158.65     2278.39      6.39 o
   3   3  10      342.78      337.97      3.40 o
   4   3  10      120.94      115.34      3.33 o
   5   3  10       15.23       12.38      2.81 o
   6   3  10      115.74      124.24      3.78 o
   7   3  10       77.78       75.22      4.00 o
   8   3  10      832.44      862.37      8.02 o
   9   3  10      233.43      240.24      5.70 o
  10   3  10       34.20       34.20      4.68 o
  11   3  10       28.28       32.71      6.13 o
  12   3  10       33.64       28.79      6.23 o
 -15   4  10       40.32       33.13      5.00 o
 -14   4  10        5.62        1.26      4.34 o
 -13   4  10       56.27       63.70      4.88 o
 -12   4  10       25.19       23.36      4.33 o
 -11   4  10       90.37       79.86      3.77 o
 -10   4  10      144.61      153.84      3.95 o
  -9   4  10      615.00      580.51      5.97 o
  -8   4  10      256.38      245.16      4.08 o
  -7   4  10        0.08        0.19      2.28 o
  -6   4  10       50.22       40.67      2.36 o
  -5   4  10       45.09       44.57      2.21 o
  -4   4  10     1337.89     1320.42      7.91 o
  -3   4  10     1466.71     1473.07      5.27 o
  -2   4  10        2.56        1.15      1.56 o
  -1   4  10      195.40      209.50      2.50 o
   0   4  10       81.67       77.73      1.99 o
   1   4  10      370.52      389.68      3.40 o
   2   4  10       21.39       21.80      2.14 o
   3   4  10       31.93       37.59      2.36 o
   4   4  10      208.22      212.16      4.15 o
   5   4  10        0.01        0.38      3.11 o
   6   4  10      900.21      950.08      8.35 o
   7   4  10       20.62       20.77      4.22 o
   8   4  10     1207.94     1299.59     14.02 o
   9   4  10       32.84       46.30      6.32 o
  10   4  10        3.53        6.59      6.63 o
  11   4  10       42.16       34.55      6.44 o
  12   4  10       70.28       66.24      6.66 o
 -15   5  10        4.04        4.54      5.36 o
 -14   5  10       45.86       40.20      5.85 o
 -13   5  10       96.05       87.49      5.48 o
 -12   5  10       50.30       47.15      4.84 o
 -11   5  10      174.35      158.94      4.77 o
 -10   5  10       97.44       93.72      4.01 o
  -9   5  10       53.76       51.77      2.98 o
  -8   5  10      265.61      262.76      4.20 o
  -7   5  10      446.64      464.35      4.94 o
  -6   5  10      102.59       95.82      2.70 o
  -5   5  10       23.52       20.61      2.21 o
  -4   5  10      302.06      294.32      3.06 o
  -3   5  10      575.89      588.12      4.25 o
  -2   5  10       47.28       45.40      2.02 o
  -1   5  10       76.76       74.55      2.32 o
   0   5  10       28.06       27.36      1.94 o
   1   5  10       66.58       70.78      2.26 o
   2   5  10       45.85       43.84      2.29 o
   3   5  10       36.48       38.40      2.61 o
   4   5  10       18.09       18.47      3.01 o
   5   5  10        2.74        0.75      4.04 o
   6   5  10       72.03       70.47      4.98 o
   7   5  10       91.24       87.38      5.83 o
   8   5  10        0.11        0.42      6.08 o
   9   5  10      171.17      176.09      6.96 o
  10   5  10       34.96       24.87      6.92 o
  11   5  10        7.47        4.96      7.02 o
 -14   6  10       83.16      104.63      6.19 o
 -13   6  10       83.76       95.49      5.88 o
 -12   6  10      109.00      112.07      5.27 o
 -11   6  10        2.90        2.08      3.47 o
 -10   6  10        6.70        6.70      3.27 o
  -9   6  10       39.57       39.86      3.42 o
  -8   6  10      309.81      293.19      4.62 o
  -7   6  10        9.36       10.50      2.91 o
  -6   6  10       11.74       13.41      2.45 o
  -5   6  10       45.80       34.81      2.70 o
  -4   6  10      463.07      454.22      5.23 o
  -3   6  10       14.70       13.92      2.26 o
  -2   6  10       47.79       46.57      2.38 o
  -1   6  10      443.10      430.57      4.51 o
   0   6  10       46.46       43.88      2.85 o
   1   6  10      516.92      524.42      5.03 o
   2   6  10      252.47      260.71      4.07 o
   3   6  10      331.26      351.29      5.51 o
   4   6  10      475.88      493.02      6.36 o
   5   6  10       70.16       67.28      4.42 o
   6   6  10      209.24      199.31      6.20 o
   7   6  10       11.63       13.09      5.22 o
   8   6  10      678.96      659.40     10.72 o
   9   6  10        6.23        7.93      6.15 o
  10   6  10       23.42       12.80      6.38 o
 -13   7  10        2.62        1.25      5.31 o
 -12   7  10       19.17       22.37      5.14 o
 -11   7  10       60.19       57.97      4.04 o
 -10   7  10        8.34        8.47      3.57 o
  -9   7  10      103.35      106.80      4.01 o
  -8   7  10      165.98      168.32      4.25 o
  -7   7  10       12.65       12.19      3.19 o
  -6   7  10      473.36      484.98      5.62 o
  -5   7  10       49.44       45.09      3.39 o
  -4   7  10      179.01      179.07      3.73 o
  -3   7  10       15.20       14.42      2.83 o
  -2   7  10      120.72      113.29      3.44 o
  -1   7  10       77.70       65.74      3.21 o
   0   7  10       45.06       43.02      3.31 o
   1   7  10       22.06       23.87      3.42 o
   2   7  10       80.06       80.82      3.77 o
   3   7  10      148.78      143.94      5.11 o
   4   7  10        0.61        1.04      4.00 o
   5   7  10       40.58       44.20      4.49 o
   6   7  10        3.32        1.55      4.52 o
   7   7  10       25.40       21.68      5.74 o
   8   7  10      342.36      330.61      7.87 o
   9   7  10        4.72        3.90      6.39 o
 -12   8  10       21.67       15.47      4.71 o
 -11   8  10       21.24       14.85      4.34 o
 -10   8  10       46.24       51.93      4.27 o
  -9   8  10        0.17        3.16      3.64 o
  -8   8  10      145.56      144.39      4.40 o
  -7   8  10       24.28       17.69      3.46 o
  -6   8  10       29.21       31.02      3.06 o
  -5   8  10       69.81       73.52      3.73 o
  -4   8  10       30.72       28.51      3.26 o
  -3   8  10       14.65       16.50      3.36 o
  -2   8  10       34.07       29.31      3.33 o
  -1   8  10       34.30       36.22      3.64 o
   0   8  10       87.80       81.63      4.05 o
   1   8  10       23.60       25.41      3.74 o
   2   8  10      132.68      133.44      5.22 o
   3   8  10       37.44       31.32      4.67 o
   4   8  10        1.83        4.42      4.80 o
   5   8  10       12.79       16.18      5.26 o
   6   8  10      172.58      174.40      5.90 o
   7   8  10        0.04        0.89      5.10 o
   8   8  10       46.33       44.66      6.02 o
 -10   9  10      294.14      320.24      6.25 o
  -9   9  10       85.60       91.42      4.82 o
  -8   9  10        3.91        0.56      3.81 o
  -7   9  10       12.85       12.56      3.77 o
  -6   9  10       10.36        5.78      3.28 o
  -5   9  10      137.65      152.15      4.27 o
  -4   9  10       13.29       16.06      4.14 o
  -3   9  10       16.57       14.71      3.98 o
  -2   9  10       19.41       14.31      4.31 o
  -1   9  10      357.81      339.45      6.33 o
   0   9  10        6.62        9.48      3.95 o
   1   9  10       33.35       29.20      4.26 o
   2   9  10       49.98       53.84      4.99 o
   3   9  10        0.63        2.32      4.87 o
   4   9  10       12.57       11.76      5.15 o
   5   9  10        3.37        0.56      5.29 o
   6   9  10       44.10       38.50      5.84 o
  -8  10  10        0.12        0.20      4.48 o
  -7  10  10       15.70        7.88      4.34 o
  -6  10  10       21.23       14.54      4.35 o
  -5  10  10       41.12       37.82      4.67 o
  -4  10  10       94.48      101.84      5.16 o
  -3  10  10        5.15        7.56      4.65 o
  -2  10  10        1.63        3.27      4.63 o
  -1  10  10       71.79       67.66      5.05 o
   0  10  10       27.16       21.11      5.31 o
   1  10  10        0.75        0.64      5.78 o
   2  10  10       66.58       77.57      6.73 o
   3  10  10        2.38        1.90      5.37 o
   4  10  10       81.36       95.34      6.15 o
 -16   1  11        1.66        2.85      3.52 o
 -15   1  11       21.81       20.28      3.20 o
 -14   1  11       61.00       64.14      3.38 o
 -13   1  11        3.10        3.81      2.71 o
 -12   1  11       23.80       23.61      2.71 o
 -11   1  11       11.69       14.32      2.66 o
 -10   1  11        2.10        3.19      2.45 o
  -9   1  11       13.62       14.15      2.53 o
  -8   1  11      216.85      210.08      2.82 o
  -7   1  11       10.89        7.01      1.59 o
  -6   1  11      175.38      173.25      2.27 o
  -5   1  11      190.78      190.43      2.10 o
  -4   1  11       66.90       67.49      1.40 o
  -3   1  11       11.07        9.37      1.25 o
  -2   1  11      754.06      758.94      3.44 o
  -1   1  11        0.20        0.62      1.32 o
   0   1  11       57.96       57.42      1.68 o
   1   1  11      362.72      381.15      3.11 o
   2   1  11      288.45      298.59      3.21 o
   3   1  11       18.67       18.32      2.51 o
   4   1  11       19.42       15.96      2.77 o
   5   1  11      235.54      236.96      5.13 o
   6   1  11       43.47       41.90      3.72 o
   7   1  11       93.98       87.32      4.43 o
   8   1  11      149.04      162.11      5.00 o
   9   1  11        7.56        7.73      4.20 o
  10   1  11      110.01      109.53      5.39 o
  11   1  11       10.37        8.49      5.20 o
  12   1  11      108.92      115.69      6.34 o
 -16   2  11       51.45       44.19      4.58 o
 -15   2  11       73.11       71.44      3.93 o
 -14   2  11       24.81       29.02      3.41 o
 -13   2  11      115.37      122.34      3.80 o
 -12   2  11       21.48       18.42      3.17 o
 -11   2  11        3.11        2.85      2.94 o
 -10   2  11      809.05      824.32      7.40 o
  -9   2  11       21.97       19.86      2.89 o
  -8   2  11       97.22       99.94      2.73 o
  -7   2  11      193.43      188.66      3.36 o
  -6   2  11       43.10       39.54      2.01 o
  -5   2  11      202.78      205.82      2.43 o
  -4   2  11      151.58      146.50      1.83 o
  -3   2  11       77.58       71.55      1.66 o
  -2   2  11       87.02       93.73      1.92 o
  -1   2  11      135.77      134.70      2.16 o
   0   2  11      119.62      121.96      2.11 o
   1   2  11     1331.47     1353.97      5.54 o
   2   2  11     2729.67     2745.46     12.55 o
   3   2  11      239.27      235.34      3.71 o
   4   2  11      141.52      135.73      3.58 o
   5   2  11      230.13      235.53      5.27 o
   6   2  11       64.98       66.77      3.92 o
   7   2  11       64.14       63.43      4.05 o
   8   2  11       58.34       62.15      4.37 o
   9   2  11        0.62        2.13      4.34 o
  10   2  11      142.48      139.07      5.39 o
  11   2  11        0.11        3.94      4.88 o
  12   2  11      218.66      232.87      7.15 o
 -15   3  11       17.56       16.68      4.46 o
 -14   3  11       32.02       41.62      4.11 o
 -13   3  11       18.01       17.23      3.65 o
 -12   3  11       39.19       31.16      3.73 o
 -11   3  11       72.02       70.90      3.90 o
 -10   3  11        6.80        8.04      3.23 o
  -9   3  11       64.97       77.37      3.50 o
  -8   3  11        3.58        3.13      2.60 o
  -7   3  11       55.35       53.74      2.85 o
  -6   3  11       17.55       13.68      2.42 o
  -5   3  11      118.91      105.85      2.54 o
  -4   3  11       25.69       26.58      1.66 o
  -3   3  11       13.16       13.83      1.56 o
  -2   3  11        0.01        0.09      1.43 o
  -1   3  11        0.25        1.29      1.52 o
   0   3  11      293.60      290.96      3.15 o
   1   3  11       42.81       41.17      2.11 o
   2   3  11       73.90       70.69      2.58 o
   3   3  11       17.13       16.17      2.84 o
   4   3  11       49.56       48.58      3.38 o
   5   3  11       57.28       49.75      4.17 o
   6   3  11       66.52       69.30      4.30 o
   7   3  11       66.29       65.99      4.82 o
   8   3  11      102.65      109.21      5.30 o
   9   3  11      261.10      271.70      6.32 o
  10   3  11       36.87       38.59      5.17 o
  11   3  11      147.85      158.71      7.39 o
 -15   4  11       57.53       63.61      5.20 o
 -14   4  11       27.14       27.97      4.56 o
 -13   4  11       42.20       43.25      5.04 o
 -12   4  11      142.26      137.90      4.95 o
 -11   4  11      184.52      194.80      4.80 o
 -10   4  11       66.00       62.32      3.60 o
  -9   4  11       18.34       14.86      3.12 o
  -8   4  11      116.57      123.35      3.69 o
  -7   4  11      425.52      418.48      5.03 o
  -6   4  11      172.31      166.98      3.53 o
  -5   4  11       26.53       23.09      2.73 o
  -4   4  11       91.04       79.85      2.68 o
  -3   4  11      111.61      115.09      2.66 o
  -2   4  11       31.09       32.94      2.04 o
  -1   4  11      334.87      351.44      3.26 o
   0   4  11       66.46       64.97      2.27 o
   1   4  11       43.83       45.96      2.54 o
   2   4  11      767.19      765.90      5.72 o
   3   4  11      140.58      141.49      4.24 o
   4   4  11      149.68      145.17      4.80 o
   5   4  11       15.73       13.38      3.84 o
   6   4  11      148.37      148.11      5.13 o
   7   4  11      125.63      121.21      5.45 o
   8   4  11      410.55      452.47      9.32 o
   9   4  11       45.62       49.81      7.07 o
  10   4  11       81.10       86.87      7.96 o
  11   4  11      122.65      124.33      8.78 o
 -14   5  11        6.71        6.92      5.50 o
 -13   5  11       18.32       18.94      5.19 o
 -12   5  11       63.13       56.60      5.27 o
 -11   5  11       42.61       53.62      4.23 o
 -10   5  11       30.24       18.78      3.53 o
  -9   5  11        5.54        3.69      3.10 o
  -8   5  11       11.41       11.84      3.01 o
  -7   5  11      135.53      122.12      3.62 o
  -6   5  11        5.25        6.21      2.54 o
  -5   5  11      116.78      108.50      3.25 o
  -4   5  11      646.84      645.22      9.23 o
  -3   5  11       53.21       55.16      2.70 o
  -2   5  11       17.11       16.84      2.46 o
  -1   5  11      163.02      164.28      3.51 o
   0   5  11      123.70      136.22      3.60 o
   1   5  11      311.26      311.62      4.89 o
   2   5  11        4.48        6.04      2.79 o
   3   5  11        7.42        7.26      3.14 o
   4   5  11        8.77        8.55      3.51 o
   5   5  11      105.35      106.92      5.59 o
   6   5  11       57.56       63.15      5.82 o
   7   5  11       74.18       74.75      6.40 o
   8   5  11      108.01      112.08      7.76 o
   9   5  11        9.73        8.48      7.38 o
  10   5  11       25.31       26.76      7.63 o
 -13   6  11        0.02        1.05      4.88 o
 -12   6  11       17.92       18.48      4.61 o
 -11   6  11        4.29        5.00      3.61 o
 -10   6  11        2.92        3.46      3.47 o
  -9   6  11       49.22       41.24      3.66 o
  -8   6  11       26.79       27.20      3.64 o
  -7   6  11        0.39        0.59      2.85 o
  -6   6  11      310.11      286.48      4.29 o
  -5   6  11       23.74       21.58      3.05 o
  -4   6  11        0.30        1.66      3.05 o
  -3   6  11      635.93      650.45      6.42 o
  -2   6  11        1.23        5.31      2.89 o
  -1   6  11      111.66      111.45      3.73 o
   0   6  11       30.65       28.97      3.13 o
   1   6  11      174.45      161.15      3.82 o
   2   6  11       16.04       15.23      3.22 o
   3   6  11      246.36      234.94      5.47 o
   4   6  11       30.88       34.08      4.82 o
   5   6  11      249.97      253.27      6.64 o
   6   6  11       23.66       24.38      5.82 o
   7   6  11       67.99       78.14      6.88 o
   8   6  11       57.76       54.11      7.70 o
   9   6  11        3.85        3.04      6.96 o
  10   6  11       28.56       28.60      8.24 o
 -12   7  11       26.81       27.92      5.09 o
 -11   7  11      102.03      110.97      4.62 o
 -10   7  11      109.97      108.13      4.58 o
  -9   7  11        5.57        5.05      3.57 o
  -8   7  11       31.60       28.03      3.63 o
  -7   7  11       11.25       12.33      3.38 o
  -6   7  11       91.13       87.30      4.00 o
  -5   7  11        6.92        8.62      3.75 o
  -4   7  11      210.96      212.24      4.39 o
  -3   7  11        5.59        5.64      3.14 o
  -2   7  11      685.57      675.10      6.22 o
  -1   7  11       16.28       22.86      3.24 o
   0   7  11       31.75       36.07      3.57 o
   1   7  11       57.15       57.53      3.93 o
   2   7  11      191.95      188.96      5.59 o
   3   7  11      121.79      116.51      5.36 o
   4   7  11       46.75       45.20      5.03 o
   5   7  11       32.02       33.52      5.57 o
   6   7  11       23.55       25.47      5.86 o
   7   7  11       23.58       19.50      6.75 o
   8   7  11       11.75       14.33      7.76 o
 -11   8  11       24.39       17.54      4.41 o
 -10   8  11      259.60      274.47      5.86 o
  -9   8  11        9.17       11.03      3.90 o
  -8   8  11       32.67       42.03      4.04 o
  -7   8  11        2.46        2.44      3.67 o
  -6   8  11      982.91      973.31      8.21 o
  -5   8  11        0.13        1.83      3.85 o
  -4   8  11      303.95      303.20      5.54 o
  -3   8  11      872.24      868.93      7.98 o
  -2   8  11      226.22      226.59      5.43 o
  -1   8  11       28.52       33.92      4.00 o
   0   8  11      329.18      333.34      5.92 o
   1   8  11        8.21        5.30      3.77 o
   2   8  11        1.83        0.64      4.77 o
   3   8  11        7.22        4.55      5.04 o
   4   8  11        6.42        1.87      5.43 o
   5   8  11       43.44       30.03      5.88 o
   6   8  11       56.98       53.75      7.02 o
   7   8  11        0.37        0.37      6.60 o
  -9   9  11        2.95        6.15      4.18 o
  -8   9  11        6.92        8.90      4.05 o
  -7   9  11        0.98        2.16      4.62 o
  -6   9  11      119.83      111.28      4.80 o
  -5   9  11       10.88        8.93      4.21 o
  -4   9  11       56.65       61.11      5.17 o
  -3   9  11       99.13      111.32      5.31 o
  -2   9  11      824.95      838.51      9.17 o
  -1   9  11       10.92       21.60      4.78 o
   0   9  11        3.29        3.91      4.07 o
   1   9  11       12.46        9.06      4.83 o
   2   9  11       12.04        7.80      5.00 o
   3   9  11        4.08        7.07      5.58 o
   4   9  11       86.14       89.63      6.28 o
   5   9  11        0.33        0.41      6.15 o
  -6  10  11       47.96       46.80      5.91 o
  -5  10  11       77.94       89.90      5.15 o
  -4  10  11       12.12       13.71      5.25 o
  -3  10  11       72.00       83.23      5.69 o
  -2  10  11      121.54      122.53      5.93 o
  -1  10  11      265.46      277.83      6.92 o
   0  10  11        3.56       10.41      5.73 o
   1  10  11       20.21       21.68      6.61 o
   2  10  11       57.86       61.62      5.92 o
 -15   0  12       77.27       91.47      5.60 o
 -14   0  12        1.07        0.94      4.70 o
 -13   0  12       66.02       84.08      5.32 o
 -12   0  12       34.69       32.51      4.62 o
 -11   0  12     1040.51     1094.33     20.26 o
 -10   0  12     1190.96     1177.80     11.12 o
  -9   0  12     1869.93     1917.34     15.50 o
  -8   0  12      171.09      174.66      4.83 o
  -7   0  12      560.86      544.55      6.69 o
  -6   0  12      132.09      117.81      3.24 o
  -5   0  12      999.17      970.39      8.16 o
  -4   0  12      254.90      258.91      3.68 o
  -3   0  12     2685.13     2709.81     14.87 o
  -2   0  12     1765.79     1781.19      8.39 o
  -1   0  12      450.54      457.49      5.17 o
   0   0  12      980.51     1332.88     16.10 o
   1   0  12      463.76      496.88      6.74 o
   2   0  12      250.40      245.93      5.99 o
   3   0  12      103.01      106.53      5.09 o
   4   0  12      301.72      293.29      9.85 o
   5   0  12       19.64       14.28      6.03 o
   6   0  12      408.20      417.65     16.46 o
   7   0  12      462.28      439.46     11.32 o
   8   0  12      243.16      238.54     11.84 o
   9   0  12       85.24       86.41      7.79 o
  10   0  12      176.35      191.78      9.35 o
  11   0  12     1354.03     1446.78     31.46 o
 -15   1  12        4.78        2.42      3.61 o
 -14   1  12      310.16      328.82      5.20 o
 -13   1  12      157.66      159.95      4.04 o
 -12   1  12        3.18        1.07      2.98 o
 -11   1  12      414.57      410.56      5.36 o
 -10   1  12       16.07       15.39      3.10 o
  -9   1  12       77.14       79.11      3.45 o
  -8   1  12        9.13        6.81      2.61 o
  -7   1  12      277.00      290.11      3.31 o
  -6   1  12       56.71       57.31      2.29 o
  -5   1  12      377.88      380.01      3.28 o
  -4   1  12        2.43        1.43      1.86 o
  -3   1  12       20.09       16.37      1.80 o
  -2   1  12      161.66      158.69      2.46 o
  -1   1  12      317.97      302.84      3.05 o
   0   1  12     1861.57     1929.35      8.16 o
   1   1  12      183.57      182.88      3.18 o
   2   1  12      147.48      147.73      3.35 o
   3   1  12        8.80        7.58      3.07 o
   4   1  12      201.97      201.57      5.20 o
   5   1  12      231.71      223.77      5.89 o
   6   1  12      377.23      363.10      7.13 o
   7   1  12      250.98      243.43      6.66 o
   8   1  12       27.69       18.25      5.11 o
   9   1  12      297.37      297.32      6.54 o
  10   1  12        3.34        1.51      5.36 o
  11   1  12        8.36        2.51      5.58 o
 -15   2  12       29.00       34.31      3.96 o
 -14   2  12       79.35       77.04      3.84 o
 -13   2  12       65.67       65.81      3.60 o
 -12   2  12       70.87       67.04      3.58 o
 -11   2  12       48.42       44.85      3.47 o
 -10   2  12      893.58      955.41     10.88 o
  -9   2  12       40.80       43.11      3.39 o
  -8   2  12        0.64        2.87      2.85 o
  -7   2  12       24.26       20.18      2.56 o
  -6   2  12       50.58       45.55      2.74 o
  -5   2  12        0.65        1.09      1.70 o
  -4   2  12       17.21       18.18      2.00 o
  -3   2  12       15.71       14.71      1.85 o
  -2   2  12      641.70      663.22      4.13 o
  -1   2  12      354.21      357.21      3.58 o
   0   2  12      184.30      178.07      2.82 o
   1   2  12     1034.79     1012.69      6.61 o
   2   2  12      880.80      872.02      6.77 o
   3   2  12        4.28        4.79      3.18 o
   4   2  12      193.77      202.26      5.69 o
   5   2  12       57.76       57.68      4.78 o
   6   2  12       84.13       81.88      5.60 o
   7   2  12       23.46       22.52      4.76 o
   8   2  12       91.90       93.10      5.34 o
   9   2  12        5.26        3.41      4.70 o
  10   2  12        0.01        0.09      4.94 o
  11   2  12       73.40       69.80      6.37 o
 -15   3  12       10.50       11.36      4.40 o
 -14   3  12       10.14       10.05      4.10 o
 -13   3  12       58.87       62.64      4.23 o
 -12   3  12      375.98      383.05      6.10 o
 -11   3  12      212.93      218.00      5.23 o
 -10   3  12       65.88       69.77      4.05 o
  -9   3  12      777.56      777.79      9.52 o
  -8   3  12      122.48      115.99      3.90 o
  -7   3  12       32.51       29.98      3.20 o
  -6   3  12       71.24       82.65      3.47 o
  -5   3  12       21.13       22.14      2.85 o
  -4   3  12        5.90        5.65      2.11 o
  -3   3  12       46.11       75.74      2.31 o
  -2   3  12       33.03       31.90      1.91 o
  -1   3  12       89.80       92.83      2.39 o
   1   3  12      272.52      270.66      4.40 o
   2   3  12      182.14      194.24      4.36 o
   3   3  12       81.79      116.55      4.01 o
   4   3  12      233.23      232.80      5.69 o
   5   3  12      119.22      119.99      5.58 o
   6   3  12       14.65       12.73      4.98 o
   7   3  12      110.33      107.43      6.15 o
   8   3  12      285.51      304.88      7.89 o
   9   3  12       28.04       23.67      5.46 o
  10   3  12        7.80        6.52      6.57 o
  11   3  12       15.62        7.35      7.44 o
 -14   4  12       23.90       21.67      5.28 o
 -13   4  12       10.84       17.24      5.12 o
 -12   4  12       44.48       57.29      4.33 o
 -11   4  12      200.05      204.47      5.18 o
 -10   4  12      615.55      623.76      9.24 o
  -9   4  12      986.70     1025.55      7.77 o
  -8   4  12      281.35      278.58      5.01 o
  -7   4  12       34.20       31.41      3.36 o
  -6   4  12       39.85       39.68      3.30 o
  -5   4  12      590.01      602.55      6.64 o
  -4   4  12       32.39       34.49      2.78 o
  -3   4  12       71.09       68.88      2.76 o
  -2   4  12      132.67      137.30      3.93 o
  -1   4  12      920.89      953.72      6.87 o
   0   4  12       10.92       15.47      3.30 o
   1   4  12      189.69      183.29      4.55 o
   2   4  12       78.64       84.03      4.18 o
   3   4  12       44.18       38.84      4.28 o
   4   4  12       18.54       22.54      4.32 o
   5   4  12       64.71       53.76      4.56 o
   6   4  12      190.18      181.99      5.83 o
   7   4  12       49.92       44.45      5.80 o
   8   4  12      139.79      143.80      9.05 o
   9   4  12      250.54      268.01      9.26 o
  10   4  12       25.55       21.73      7.94 o
 -14   5  12       24.32       23.88      5.91 o
 -13   5  12        6.68        6.91      5.52 o
 -12   5  12        4.15        0.90      4.94 o
 -11   5  12      138.28      151.52      5.19 o
 -10   5  12      150.83      161.65      4.94 o
  -9   5  12       18.43       20.26      3.52 o
  -8   5  12      192.49      186.82      4.65 o
  -7   5  12       28.48       26.49      3.47 o
  -6   5  12      425.78      411.15      5.66 o
  -5   5  12       20.86       20.16      3.34 o
  -4   5  12      176.42      185.64      4.28 o
  -3   5  12      537.98      551.69      6.15 o
  -2   5  12      198.09      205.08      4.55 o
  -1   5  12        8.59       10.01      3.24 o
   0   5  12       99.34      104.85      4.05 o
   1   5  12       10.09       12.97      3.55 o
   2   5  12      156.94      152.81      4.44 o
   3   5  12      403.79      419.44      6.21 o
   4   5  12       10.70        8.88      4.14 o
   5   5  12      272.98      276.34      7.45 o
   6   5  12      100.88      110.17      6.89 o
   7   5  12        1.98        7.04      6.95 o
   8   5  12      473.74      497.04     15.89 o
   9   5  12        2.39        2.45      7.42 o
 -13   6  12       67.12       71.92      5.65 o
 -12   6  12       99.35      102.08      5.58 o
 -11   6  12       36.60       38.67      4.18 o
 -10   6  12       33.92       31.23      3.98 o
  -9   6  12       36.34       34.34      3.91 o
  -8   6  12       12.75        7.60      3.52 o
  -7   6  12        1.10        0.99      2.96 o
  -6   6  12        1.84        0.63      3.29 o
  -5   6  12      179.64      172.83      4.51 o
  -4   6  12        9.83       10.51      3.34 o
  -3   6  12       49.00       53.36      3.77 o
  -2   6  12      439.23      446.64      5.99 o
  -1   6  12       14.61       17.45      3.54 o
   0   6  12      184.06      187.42      4.54 o
   1   6  12       26.33       30.85      3.63 o
   2   6  12       12.92        8.68      4.13 o
   3   6  12       94.33       98.59      5.49 o
   4   6  12      183.37      187.93      6.81 o
   5   6  12      242.71      236.05      7.60 o
   6   6  12       12.51        7.18      6.38 o
   7   6  12       71.46       66.80      7.41 o
   8   6  12        0.24        4.79      7.77 o
 -12   7  12       19.38       17.56      5.24 o
 -11   7  12        7.19        6.86      4.17 o
 -10   7  12        4.28        5.48      4.03 o
  -9   7  12       72.86       73.00      4.27 o
  -8   7  12        0.02        1.75      3.85 o
  -7   7  12      173.19      177.62      5.64 o
  -6   7  12        2.29        2.16      4.19 o
  -5   7  12      174.78      171.51      4.73 o
  -4   7  12       99.54       99.41      4.42 o
  -3   7  12        0.63        0.86      3.69 o
  -2   7  12        3.02        3.29      3.72 o
  -1   7  12      577.98      600.97      7.47 o
   0   7  12      358.16      381.29      6.31 o
   1   7  12      215.04      227.51      5.59 o
   2   7  12        0.75        2.27      4.99 o
   3   7  12       76.92       79.91      6.49 o
   4   7  12      269.40      254.62      8.17 o
   5   7  12        0.75        1.26      6.62 o
   6   7  12       30.84       32.70      7.13 o
   7   7  12        1.81        3.17      7.45 o
 -10   8  12       18.15       18.30      4.48 o
  -9   8  12        5.11        4.36      4.09 o
  -8   8  12       77.49       92.26      4.84 o
  -7   8  12      350.41      361.67      6.21 o
  -6   8  12       20.98       25.21      4.37 o
  -5   8  12        4.81        5.08      4.29 o
  -4   8  12      124.96      124.91      5.56 o
  -3   8  12      144.40      146.41      5.14 o
  -2   8  12      400.87      395.27      6.51 o
  -1   8  12       13.30       15.76      4.30 o
   0   8  12        3.99        1.92      4.14 o
   1   8  12        0.99        0.73      4.16 o
   2   8  12       82.52       87.01      5.94 o
   3   8  12        5.63        7.55      6.07 o
   4   8  12      325.18      350.23      9.50 o
   5   8  12        3.84       11.72      7.67 o
   6   8  12       10.26       10.89      7.98 o
  -8   9  12        1.23        2.53      4.98 o
  -7   9  12       97.67       95.03      5.70 o
  -6   9  12       99.64      107.07      5.33 o
  -5   9  12       68.63       74.36      5.02 o
  -4   9  12       73.61       72.19      5.85 o
  -3   9  12      417.01      418.07      7.61 o
  -2   9  12       20.21       28.95      5.15 o
  -1   9  12      279.50      297.77      7.06 o
   0   9  12       44.92       51.24      4.85 o
   1   9  12        2.89        0.52      5.58 o
   2   9  12       14.13       14.57      5.80 o
   3   9  12        6.43        6.53      6.12 o
  -2  10  12       57.86       56.00      5.81 o
 -15   1  13       24.28       26.45      4.02 o
 -14   1  13       17.53       14.67      3.80 o
 -13   1  13        3.23        1.18      3.53 o
 -12   1  13       22.68       15.01      3.66 o
 -11   1  13        0.44        1.46      3.38 o
 -10   1  13       14.49       13.52      3.36 o
  -9   1  13      213.30      221.51      4.68 o
  -8   1  13      190.99      204.89      4.05 o
  -7   1  13      152.99      161.12      3.54 o
  -6   1  13       27.84       27.58      2.64 o
  -5   1  13       20.53       20.86      2.54 o
  -4   1  13      103.07      104.59      3.07 o
  -3   1  13      106.24      103.36      3.04 o
  -2   1  13       83.02       83.39      3.04 o
  -1   1  13      186.01      179.48      3.60 o
   0   1  13       79.04       82.45      3.16 o
   1   1  13      125.63      124.98      4.17 o
   2   1  13        7.26        3.81      3.87 o
   3   1  13        1.89        0.04      4.23 o
   4   1  13       14.72       11.75      4.15 o
   5   1  13        6.52        4.94      4.82 o
   6   1  13       87.50       85.33      5.67 o
   7   1  13       48.42       54.09      5.79 o
   8   1  13        2.52        2.80      5.54 o
   9   1  13       12.52        7.78      5.93 o
  10   1  13        1.22        1.67      6.74 o
 -15   2  13      373.14      391.29      6.25 o
 -14   2  13      191.19      202.92      4.76 o
 -13   2  13        0.22        2.38      3.73 o
 -12   2  13      186.16      181.67      4.72 o
 -11   2  13       44.85       44.51      3.81 o
 -10   2  13       14.69       15.44      3.43 o
  -9   2  13       24.45       25.52      3.24 o
  -8   2  13        1.19        0.08      2.97 o
  -7   2  13        4.91        2.28      2.79 o
  -6   2  13       33.76       29.68      2.79 o
  -5   2  13      201.84      202.81      4.46 o
  -4   2  13        0.08        0.09      2.66 o
  -3   2  13      352.62      359.45      4.28 o
  -2   2  13      148.27      152.41      3.23 o
  -1   2  13        1.54        0.46      3.14 o
   0   2  13       68.73       67.06      3.70 o
   1   2  13       56.01       54.64      3.70 o
   2   2  13        0.00        0.98      3.38 o
   3   2  13       46.58       45.00      4.12 o
   4   2  13       73.72       69.71      4.84 o
   5   2  13       82.49       79.46      5.49 o
   6   2  13       46.89       44.20      5.86 o
   7   2  13      182.44      183.02      6.86 o
   8   2  13       26.94       29.38      6.19 o
   9   2  13       12.69       10.75      7.21 o
  10   2  13        2.49        2.81      7.02 o
 -14   3  13       29.09       24.66      4.07 o
 -13   3  13        0.96        0.21      4.18 o
 -12   3  13       94.69       96.62      4.60 o
 -11   3  13        9.13        9.63      4.23 o
 -10   3  13        1.56        0.48      3.92 o
  -9   3  13       44.44       45.06      3.86 o
  -8   3  13      309.45      324.02      5.38 o
  -7   3  13      388.43      389.45      5.58 o
  -6   3  13       13.03       12.80      3.25 o
  -5   3  13      581.73      594.05      5.99 o
  -4   3  13        9.92        9.07      2.95 o
  -3   3  13        3.09        4.21      2.93 o
  -2   3  13       32.94       31.23      3.45 o
  -1   3  13       19.13       16.59      3.48 o
   0   3  13        6.80        8.52      3.40 o
   1   3  13        8.49        8.75      3.42 o
   2   3  13       28.23       30.56      3.97 o
   3   3  13       15.08        9.70      3.97 o
   4   3  13      987.54      983.13     14.60 o
   5   3  13      125.94      125.40      6.25 o
   6   3  13      163.47      159.04      6.86 o
   7   3  13      178.16      179.18      8.01 o
   8   3  13      199.83      193.09      7.90 o
   9   3  13        5.25        3.32      6.85 o
 -14   4  13       20.55       26.50      5.71 o
 -13   4  13       10.07        8.70      5.58 o
 -12   4  13       23.78       17.70      4.15 o
 -11   4  13       32.07       31.50      4.20 o
 -10   4  13      643.12      653.80      8.10 o
  -9   4  13       99.74       95.97      4.39 o
  -8   4  13        2.02        3.72      3.64 o
  -7   4  13      183.91      184.10      4.70 o
  -6   4  13      429.98      454.87      5.73 o
  -5   4  13       93.35       94.18      3.84 o
  -4   4  13      120.66      121.46      3.80 o
  -3   4  13        0.36        0.50      3.23 o
  -2   4  13      141.22      139.52      4.49 o
  -1   4  13       43.82       48.13      3.92 o
   0   4  13        6.90        8.14      3.95 o
   1   4  13      316.68      319.71      5.98 o
   2   4  13      239.01      246.35      5.69 o
   3   4  13      383.61      388.96      7.25 o
   4   4  13      533.66      519.70      8.11 o
   5   4  13        1.71        1.89      4.85 o
   6   4  13       12.30       11.88      5.57 o
   7   4  13       38.43       42.87      6.40 o
   8   4  13        7.36        6.21      8.31 o
   9   4  13       79.63       75.99      9.71 o
 -13   5  13      228.65      236.61      7.13 o
 -12   5  13       23.40       19.06      5.41 o
 -11   5  13        5.10        8.34      4.28 o
 -10   5  13      503.49      496.62      6.80 o
  -9   5  13       33.39       30.90      4.12 o
  -8   5  13        0.49        1.40      3.83 o
  -7   5  13      250.45      253.72      5.02 o
  -6   5  13      106.29      115.02      4.58 o
  -5   5  13       32.49       26.83      3.80 o
  -4   5  13      150.01      149.56      4.41 o
  -3   5  13       35.91       41.88      3.83 o
  -2   5  13        6.96        3.48      3.50 o
  -1   5  13        0.11        0.62      3.59 o
   0   5  13      198.19      208.27      5.31 o
   1   5  13        0.88        0.20      3.81 o
   2   5  13        8.23        6.12      4.18 o
   3   5  13      220.58      223.47      5.98 o
   4   5  13      235.50      244.37      6.43 o
   5   5  13      448.15      438.40      9.14 o
   6   5  13      154.23      157.93      7.87 o
   7   5  13      223.34      215.87     10.16 o
   8   5  13       13.24       14.49      9.11 o
 -12   6  13       40.23       33.14      5.45 o
 -11   6  13       12.29       13.50      4.20 o
 -10   6  13       37.79       33.56      4.34 o
  -9   6  13        0.33        1.58      4.46 o
  -8   6  13        1.69        0.05      3.80 o
  -7   6  13       73.26       70.90      4.17 o
  -6   6  13       35.76       35.52      3.82 o
  -5   6  13       21.98       17.73      3.89 o
  -4   6  13        2.21        1.54      3.58 o
  -3   6  13        0.03        1.84      3.74 o
  -2   6  13       21.53       22.11      4.00 o
  -1   6  13       28.72       26.24      4.05 o
   0   6  13      217.27      212.52      5.30 o
   1   6  13      260.26      261.99      5.78 o
   2   6  13        1.67        1.31      4.58 o
   3   6  13       13.10       10.71      6.78 o
   4   6  13      266.35      281.22      8.26 o
   5   6  13       29.74       28.77      6.71 o
   6   6  13        0.95        0.70      7.19 o
   7   6  13       19.82       16.36      7.64 o
 -11   7  13       25.48       21.86      4.66 o
 -10   7  13        0.02        0.79      4.61 o
  -9   7  13        0.77        0.03      4.48 o
  -8   7  13        2.67        6.98      4.67 o
  -7   7  13       49.28       46.33      4.89 o
  -6   7  13        2.78        0.61      4.40 o
  -5   7  13        8.38        8.31      3.82 o
  -4   7  13       41.82       45.08      4.25 o
  -3   7  13        1.72        0.99      4.07 o
  -2   7  13       62.03       60.53      4.56 o
  -1   7  13       59.84       62.10      4.40 o
   0   7  13      123.09      126.28      5.35 o
   1   7  13       47.26       46.51      5.53 o
   2   7  13        1.55        0.60      6.26 o
   3   7  13       76.45       87.06      7.41 o
   4   7  13        1.68        1.09      7.64 o
   5   7  13       37.07       29.26      8.44 o
   6   7  13        2.23        1.08      7.77 o
  -9   8  13      190.08      214.57      6.51 o
  -8   8  13       16.91        8.52      5.18 o
  -7   8  13       84.51       76.03      5.23 o
  -6   8  13        1.88        0.33      4.57 o
  -5   8  13      277.99      282.61      6.37 o
  -4   8  13      431.83      433.50      7.45 o
  -3   8  13      211.73      225.98      5.62 o
  -2   8  13      187.79      197.74      5.93 o
  -1   8  13       67.42       59.47      5.30 o
   0   8  13       22.13       18.11      4.86 o
   1   8  13       18.71       18.92      6.08 o
   2   8  13        0.12        1.51      6.89 o
   3   8  13        0.22        0.92      7.29 o
   4   8  13      119.75      118.49      8.63 o
  -6   9  13        3.31        0.96      5.12 o
  -5   9  13        1.69        1.70      5.00 o
  -4   9  13       28.35       32.76      5.98 o
  -3   9  13       10.30       14.99      5.85 o
  -2   9  13       16.19       13.21      5.79 o
  -1   9  13       41.84       33.48      6.37 o
   0   9  13        0.27        0.71      5.20 o
   1   9  13       86.09       85.18      7.24 o
 -14   0  14       16.53       17.42      6.61 o
 -13   0  14      143.73      148.05      7.53 o
 -12   0  14      129.50      152.81      7.33 o
 -11   0  14       82.36       90.91      6.62 o
 -10   0  14       64.05       61.64      6.14 o
  -9   0  14       81.55       89.76      5.28 o
  -8   0  14     1561.72     1608.31     16.06 o
  -7   0  14      566.94      577.79      7.80 o
  -6   0  14      136.86      126.93      6.07 o
  -5   0  14      614.92      624.68      9.65 o
  -4   0  14      215.04      219.57      6.97 o
  -3   0  14       48.36       54.33      5.31 o
  -2   0  14      132.97      135.85      6.33 o
  -1   0  14      699.70      666.16      9.62 o
   1   0  14       48.77       52.66      5.27 o
   2   0  14       14.29       18.58      5.58 o
   3   0  14      298.94      312.44      9.77 o
   4   0  14       85.07       70.62      7.71 o
   5   0  14        6.61        6.88      7.54 o
   6   0  14        0.02        1.97      7.80 o
   7   0  14      465.89      452.06     13.19 o
   8   0  14        5.31        6.72      9.32 o
   9   0  14       30.97       25.86     10.08 o
 -14   1  14       51.01       43.54      4.40 o
 -13   1  14       14.01       10.13      3.94 o
 -12   1  14        8.83        9.88      3.98 o
 -11   1  14       23.36       20.10      3.95 o
 -10   1  14       25.85       29.91      3.92 o
  -9   1  14      160.81      168.49      4.52 o
  -8   1  14       32.63       35.41      3.23 o
  -7   1  14      461.44      471.42      5.22 o
  -6   1  14        0.52        0.38      2.86 o
  -5   1  14       68.87       70.97      3.60 o
  -4   1  14        5.03        2.83      3.13 o
  -3   1  14      316.96      312.99      5.15 o
  -2   1  14       76.87       65.53      3.86 o
  -1   1  14      168.12      162.27      4.40 o
   0   1  14      269.83      262.29      5.06 o
   1   1  14       70.32       77.43      4.21 o
   2   1  14        4.32        4.84      4.39 o
   3   1  14       41.86       34.49      4.85 o
   4   1  14       11.41        6.02      5.43 o
   5   1  14       17.54       10.36      5.82 o
   6   1  14        8.38        6.30      6.24 o
   7   1  14       95.06       89.82      7.18 o
   8   1  14       39.26       30.68      6.35 o
   9   1  14       10.39        8.14      6.59 o
 -14   2  14      154.06      153.23      5.13 o
 -13   2  14       14.54       16.95      4.26 o
 -12   2  14        0.46        2.67      3.93 o
 -11   2  14        2.16        2.73      3.90 o
 -10   2  14        1.07        3.29      3.55 o
  -9   2  14       55.70       55.93      3.63 o
  -8   2  14      229.43      233.73      4.47 o
  -7   2  14        0.20        1.88      3.46 o
  -6   2  14      151.91      148.53      4.56 o
  -5   2  14        3.98        3.06      3.40 o
  -4   2  14        0.03        1.73      3.48 o
  -3   2  14        9.51       10.93      3.42 o
  -2   2  14        0.06        0.12      3.24 o
  -1   2  14       24.09       24.02      3.43 o
   0   2  14       86.20       84.88      4.20 o
   1   2  14        0.53        2.33      3.64 o
   2   2  14        4.71        4.78      4.05 o
   3   2  14       21.18       13.06      4.64 o
   4   2  14       15.82       14.07      4.96 o
   5   2  14        2.01        1.76      5.46 o
   6   2  14        1.40        1.96      5.75 o
   7   2  14       74.12       68.12      7.58 o
   8   2  14      284.75      272.58      9.78 o
   9   2  14       49.49       48.43      8.30 o
 -13   3  14        4.27        3.84      4.47 o
 -12   3  14       15.59       16.47      4.27 o
 -11   3  14      509.44      522.82      6.76 o
 -10   3  14       68.31       69.26      4.47 o
  -9   3  14       18.36       18.43      3.74 o
  -8   3  14        8.74        6.68      3.43 o
  -7   3  14       14.29       14.68      3.75 o
  -6   3  14       82.73       83.94      4.11 o
  -5   3  14        4.87        2.97      3.59 o
  -4   3  14        7.01        2.55      3.37 o
  -3   3  14      667.45      670.94      7.05 o
  -2   3  14       13.64       16.14      3.61 o
  -1   3  14       10.76       10.93      3.83 o
   0   3  14        7.27        8.45      3.74 o
   1   3  14       34.73       36.84      4.33 o
   2   3  14      874.91      884.31      8.97 o
   3   3  14      276.34      236.44      7.23 o
   4   3  14        0.00        1.81      5.63 o
   5   3  14        0.32        4.40      5.94 o
   6   3  14       11.07       12.89      6.54 o
   7   3  14      134.76      127.87      8.39 o
   8   3  14       81.51       76.19      7.79 o
 -13   4  14      331.45      356.34      7.93 o
 -12   4  14      155.99      150.80      5.80 o
 -11   4  14      121.92      107.03      5.39 o
 -10   4  14       83.02       89.63      4.90 o
  -9   4  14       60.46       56.41      4.46 o
  -8   4  14      157.04      158.35      5.25 o
  -7   4  14       62.38       65.68      4.21 o
  -6   4  14       64.87       72.54      3.98 o
  -5   4  14      103.76      112.88      4.12 o
  -4   4  14     1016.67     1041.29      8.35 o
  -3   4  14      265.95      292.72      5.94 o
  -2   4  14       11.92       12.61      4.11 o
  -1   4  14       96.15       98.20      5.09 o
   0   4  14      213.97      220.13      6.04 o
   1   4  14      174.51      157.30      5.53 o
   2   4  14       33.63       32.37      4.73 o
   3   4  14       30.38       28.22      5.44 o
   4   4  14        1.77        0.23      5.80 o
   5   4  14       42.59       43.81      6.67 o
   6   4  14      617.62      608.79     10.60 o
   7   4  14        0.24        0.36      6.79 o
   8   4  14      459.98      454.59     12.85 o
 -12   5  14        3.72        2.52      6.20 o
 -11   5  14       40.72       28.31      5.74 o
 -10   5  14       21.56       23.95      4.57 o
  -9   5  14       61.88       63.66      4.80 o
  -8   5  14      170.29      175.68      5.25 o
  -7   5  14      291.65      310.89      5.97 o
  -6   5  14      135.23      145.03      4.76 o
  -5   5  14       15.06       13.36      3.89 o
  -4   5  14        0.99        0.67      3.81 o
  -3   5  14      496.12      499.33      6.59 o
  -2   5  14      526.44      550.43      7.93 o
  -1   5  14       22.26       29.57      4.46 o
   0   5  14       85.75       79.94      5.34 o
   1   5  14       12.51       10.21      4.51 o
   2   5  14       10.29        7.97      5.24 o
   3   5  14        2.12        3.58      5.04 o
   4   5  14       34.62       26.57      5.50 o
   5   5  14        1.75        2.78      6.94 o
   6   5  14       55.75       54.24      8.27 o
   7   5  14      239.58      229.65     10.99 o
 -11   6  14        3.35        0.45      4.57 o
 -10   6  14        2.94        2.86      4.53 o
  -9   6  14       14.94       15.31      5.18 o
  -8   6  14       16.69       11.48      4.16 o
  -7   6  14       50.99       54.60      4.44 o
  -6   6  14       16.35       15.92      4.15 o
  -5   6  14        8.28        4.89      4.05 o
  -4   6  14       90.91       86.21      4.64 o
  -3   6  14       26.14       24.30      4.33 o
  -2   6  14       16.62       18.13      4.28 o
  -1   6  14      148.94      148.18      5.68 o
   0   6  14        7.95        6.57      4.75 o
   1   6  14      111.45      111.89      5.77 o
   2   6  14      115.04      110.80      6.58 o
   3   6  14      120.63      129.42      8.46 o
   4   6  14      187.04      181.27      9.37 o
   5   6  14        6.37        0.72      7.26 o
   6   6  14       73.02       74.15      8.53 o
  -9   7  14      233.99      271.20      7.42 o
  -8   7  14       40.28       38.95      6.11 o
  -7   7  14       60.32       65.75      5.52 o
  -6   7  14       35.78       25.50      5.16 o
  -5   7  14       43.78       38.72      4.52 o
  -4   7  14      107.59      102.43      5.21 o
  -3   7  14       98.41      104.01      5.27 o
  -2   7  14      111.66      115.61      5.44 o
  -1   7  14       19.49       20.28      4.32 o
   0   7  14        8.06       12.75      5.74 o
   1   7  14        0.01        3.26      6.66 o
   2   7  14      221.95      229.50      9.46 o
   3   7  14       55.13       51.54      8.62 o
   4   7  14       27.07       26.35      8.97 o
  -7   8  14        6.79        5.19      5.61 o
  -6   8  14        4.45        4.54      5.42 o
  -5   8  14        0.16        0.66      5.01 o
  -4   8  14       82.57       77.81      5.75 o
  -3   8  14        7.77        7.38      4.62 o
  -2   8  14       10.87        8.80      5.36 o
  -1   8  14       19.57       20.42      5.34 o
   0   8  14       29.83       25.09      5.69 o
   1   8  14        7.08       11.11      7.45 o
   2   8  14        0.30        2.70      7.87 o
 -13   1  15       11.68       11.07      4.78 o
 -12   1  15       17.81       19.54      4.60 o
 -11   1  15        9.70       10.67      4.08 o
 -10   1  15      287.95      309.44      5.76 o
  -9   1  15       69.83       66.40      4.06 o
  -8   1  15      184.77      188.59      5.06 o
  -7   1  15       17.10       16.59      3.89 o
  -6   1  15      126.20      130.28      5.12 o
  -5   1  15       78.75       72.23      4.33 o
  -4   1  15       34.38       29.31      4.01 o
  -3   1  15        0.90        1.29      3.62 o
  -2   1  15      328.40      328.27      5.85 o
  -1   1  15       10.88       12.06      3.75 o
   0   1  15      130.18      130.59      4.67 o
   1   1  15       18.82       16.15      4.45 o
   2   1  15        7.43        8.39      4.89 o
   3   1  15       56.46       53.39      5.47 o
   4   1  15        6.56        3.00      5.76 o
   5   1  15        7.02        7.20      6.48 o
   6   1  15        0.02        5.07      6.77 o
   7   1  15       99.28       82.79      7.94 o
   8   1  15      204.60      192.96      8.78 o
 -13   2  15       33.09       32.20      5.05 o
 -12   2  15       16.22       13.61      4.64 o
 -11   2  15       23.69       26.00      4.33 o
 -10   2  15      160.82      174.34      5.15 o
  -9   2  15       17.87       16.81      3.70 o
  -8   2  15       49.36       48.54      4.27 o
  -7   2  15      156.32      164.38      4.93 o
  -6   2  15       39.97       34.65      4.47 o
  -5   2  15       24.35       22.15      4.29 o
  -4   2  15        0.95        1.08      4.29 o
  -3   2  15        0.23        0.91      3.69 o
  -2   2  15        1.10        2.30      3.80 o
  -1   2  15       25.97       23.45      3.73 o
   0   2  15       10.30        7.78      3.94 o
   1   2  15      555.94      530.63      7.70 o
   2   2  15      526.81      496.74      8.24 o
   3   2  15      117.47      110.77      6.07 o
   4   2  15       18.41       10.79      5.50 o
   5   2  15       21.90       21.56      6.29 o
   6   2  15        0.04        1.33      7.43 o
   7   2  15       55.28       45.80      7.65 o
 -12   3  15       83.85       86.06      5.14 o
 -11   3  15      188.03      193.22      5.65 o
 -10   3  15       11.83        9.76      4.40 o
  -9   3  15      188.10      205.93      5.59 o
  -8   3  15       88.83       90.10      4.77 o
  -7   3  15        1.62        0.14      4.19 o
  -6   3  15       69.30       61.71      4.51 o
  -5   3  15       74.74       73.83      4.63 o
  -4   3  15        2.19        1.14      4.26 o
  -3   3  15       30.30       26.03      4.19 o
  -2   3  15       32.97       26.89      4.31 o
  -1   3  15       17.62       13.72      4.11 o
   0   3  15      129.80      118.95      5.49 o
   1   3  15       75.44       76.24      5.20 o
   2   3  15      834.15      795.58      9.93 o
   3   3  15      493.97      467.78      9.34 o
   4   3  15       10.50       10.05      6.48 o
   5   3  15        6.61        2.38      6.86 o
   6   3  15      135.95      126.70      8.25 o
   7   3  15       23.53       21.43      8.43 o
 -12   4  15       52.93       50.48      5.20 o
 -11   4  15      122.76      142.88      5.74 o
 -10   4  15       20.20       15.06      4.45 o
  -9   4  15       29.89       31.36      4.59 o
  -8   4  15        1.50        1.20      4.30 o
  -7   4  15      295.22      308.77      5.82 o
  -6   4  15        0.99        1.83      3.86 o
  -5   4  15       13.01       12.43      4.30 o
  -4   4  15       58.59       60.60      5.20 o
  -3   4  15        5.09        4.14      4.49 o
  -2   4  15       35.26       37.21      4.96 o
  -1   4  15      195.96      199.15      6.29 o
   0   4  15        3.56        4.66      4.86 o
   1   4  15       12.97       15.06      5.01 o
   2   4  15       80.06       71.40      5.58 o
   3   4  15      123.54      109.81      7.23 o
   4   4  15      164.70      159.58      7.85 o
   5   4  15      155.13      151.23      8.38 o
   6   4  15      150.78      143.14      8.48 o
 -11   5  15       17.43       20.61      5.60 o
 -10   5  15        0.68        1.76      5.00 o
  -9   5  15       51.04       45.39      4.89 o
  -8   5  15        0.09        0.89      4.49 o
  -7   5  15      102.52      106.52      5.13 o
  -6   5  15       10.34        5.60      4.36 o
  -5   5  15        7.19        8.08      4.30 o
  -4   5  15      308.69      303.17      6.30 o
  -3   5  15       10.73       10.79      4.85 o
  -2   5  15       36.54       35.70      5.06 o
  -1   5  15      138.92      134.42      6.29 o
   0   5  15       10.58        4.69      5.09 o
   1   5  15       48.29       46.70      5.62 o
   2   5  15       27.08       21.38      6.12 o
   3   5  15       13.63       12.10      6.01 o
   4   5  15        6.97        8.49      5.94 o
   5   5  15      143.85      150.98      9.49 o
  -9   6  15       13.61       11.70      5.73 o
  -8   6  15        1.56        2.15      4.72 o
  -7   6  15        0.10        1.46      4.57 o
  -6   6  15       67.07       60.50      4.94 o
  -5   6  15        3.89        3.94      4.53 o
  -4   6  15        0.20        0.73      4.59 o
  -3   6  15      124.27      130.08      5.72 o
  -2   6  15       94.91      104.00      5.89 o
  -1   6  15        4.50        3.57      5.46 o
   0   6  15       52.42       52.18      5.87 o
   1   6  15        0.00        0.47      6.16 o
   2   6  15        4.26        5.27      6.57 o
   3   6  15       16.00       16.11      8.66 o
   4   6  15        9.02       11.38      9.14 o
  -7   7  15      111.61      122.97      6.57 o
  -6   7  15        0.00        0.11      4.69 o
  -5   7  15        9.85        5.53      4.72 o
  -4   7  15        2.02        0.18      4.84 o
  -3   7  15       79.19       75.76      5.32 o
  -2   7  15      409.56      423.66      8.33 o
  -1   7  15       27.62       35.52      5.54 o
   0   7  15      113.01      122.80      7.82 o
   1   7  15        1.69        3.69      8.38 o
   2   7  15        5.20        4.33      8.95 o
 -12   0  16       96.85       98.54      7.54 o
 -11   0  16      608.76      625.39     11.64 o
 -10   0  16      171.27      169.97      7.64 o
  -9   0  16      403.24      391.78      9.70 o
  -8   0  16       46.69       39.56      7.80 o
  -7   0  16      544.56      556.57     12.04 o
  -6   0  16       54.66       54.62      6.57 o
  -5   0  16      950.61      971.46     13.23 o
  -4   0  16       19.21       35.29      6.38 o
  -3   0  16      564.30      529.26     10.79 o
  -2   0  16      603.82      566.55     11.43 o
  -1   0  16      184.19      188.34      8.74 o
   0   0  16       48.67       91.97      8.01 o
   1   0  16       20.13       17.20      7.23 o
   2   0  16       24.93       17.24      9.03 o
   3   0  16       42.16       35.59      9.01 o
   4   0  16       20.76       20.04      9.33 o
   5   0  16      308.89      259.86     14.04 o
   6   0  16       30.90       24.98     11.47 o
 -12   1  16        1.79        1.70      4.83 o
 -11   1  16       30.99       22.90      4.69 o
 -10   1  16       18.93       21.72      4.31 o
  -9   1  16      209.79      218.97      5.89 o
  -8   1  16       22.14       17.25      4.95 o
  -7   1  16        0.76        1.34      5.13 o
  -6   1  16      135.67      137.80      5.77 o
  -5   1  16        8.45       11.24      4.35 o
  -4   1  16       28.36       24.69      4.65 o
  -3   1  16      515.59      518.03      7.70 o
  -2   1  16        6.16       12.06      4.43 o
  -1   1  16       53.55       47.37      4.82 o
   0   1  16      824.92      805.51     11.31 o
   1   1  16       58.07       60.19      6.05 o
   2   1  16      370.44      346.77      7.62 o
   3   1  16        0.03        1.24      6.19 o
   4   1  16      155.83      141.49      7.67 o
   5   1  16       80.30       66.23      7.40 o
   6   1  16       37.14       30.60      7.22 o
 -11   2  16        2.85        0.97      4.67 o
 -10   2  16      248.33      271.24      6.70 o
  -9   2  16        6.18        5.56      4.77 o
  -8   2  16        2.04        1.63      4.69 o
  -7   2  16       26.91       23.10      5.34 o
  -6   2  16      288.38      324.69      8.08 o
  -5   2  16       20.07       18.28      5.15 o
  -4   2  16      225.72      242.62      6.60 o
  -3   2  16       14.72       16.40      4.36 o
  -2   2  16      384.96      392.60      6.77 o
  -1   2  16       29.36       31.01      4.83 o
   0   2  16        2.73        1.88      4.61 o
   1   2  16      351.24      335.94      7.32 o
   2   2  16      123.34      101.91      6.33 o
   3   2  16        4.42        3.47      5.97 o
   4   2  16        0.91        0.72      7.53 o
   5   2  16       72.00       57.55      8.52 o
   6   2  16       63.94       44.86      8.64 o
 -11   3  16      305.83      308.00      6.68 o
 -10   3  16      109.07      114.82      5.91 o
  -9   3  16      302.01      310.61      6.63 o
  -8   3  16       83.90       85.87      5.37 o
  -7   3  16        0.02        0.32      4.95 o
  -6   3  16       22.53       18.47      4.76 o
  -5   3  16      115.90      111.29      5.82 o
  -4   3  16       37.66       42.43      5.18 o
  -3   3  16        1.40        0.64      4.70 o
  -2   3  16       54.59       54.95      4.88 o
  -1   3  16      104.66      105.29      5.56 o
   0   3  16       27.35       27.76      5.33 o
   1   3  16      127.06      128.41      6.65 o
   2   3  16      475.18      451.29      8.88 o
   3   3  16      126.31      123.01      7.90 o
   4   3  16       18.38       24.52      7.27 o
   5   3  16       81.15       72.43      8.82 o
 -10   4  16      113.10      105.35      5.76 o
  -9   4  16      595.06      597.16     10.31 o
  -8   4  16      217.26      207.28      6.16 o
  -7   4  16        8.69        6.99      4.53 o
  -6   4  16       47.55       44.60      5.60 o
  -5   4  16      199.38      206.91      6.76 o
  -4   4  16       53.64       70.40      5.88 o
  -3   4  16      339.28      335.70      7.40 o
  -2   4  16      128.74      145.76      6.28 o
  -1   4  16      204.37      207.87      6.79 o
   0   4  16        0.98       14.05      5.47 o
   1   4  16       11.57        7.24      5.64 o
   2   4  16        6.85        3.76      6.62 o
   3   4  16       55.00       53.32      7.44 o
   4   4  16       27.59       30.58      7.64 o
  -9   5  16       36.63       34.96      5.37 o
  -8   5  16      313.54      317.60      7.05 o
  -7   5  16       41.25       38.30      5.26 o
  -6   5  16      143.70      135.27      5.85 o
  -5   5  16        2.58        2.44      5.24 o
  -4   5  16       26.91       24.87      5.77 o
  -3   5  16       34.25       29.75      5.63 o
  -2   5  16       18.87       13.63      5.52 o
  -1   5  16      270.50      274.74      7.79 o
   0   5  16        1.32        1.75      5.75 o
   1   5  16       96.98       88.53      6.48 o
   2   5  16       92.49       85.97      7.35 o
   3   5  16      135.59      133.26      8.47 o
  -7   6  16       22.39       20.70      5.28 o
  -6   6  16        7.82        7.16      5.06 o
  -5   6  16        9.42        5.59      5.05 o
  -4   6  16       13.69       13.66      5.83 o
  -3   6  16       30.97       32.64      5.71 o
  -2   6  16      279.87      276.22      7.78 o
  -1   6  16       24.69       25.68      6.46 o
   0   6  16        0.98        1.27      6.04 o
   1   6  16      206.66      213.16      9.10 o
 -10   1  17        0.58        0.73      6.01 o
  -9   1  17       10.90        9.08      5.78 o
  -8   1  17       23.78       22.35      5.99 o
  -7   1  17       47.90       46.58      5.57 o
  -6   1  17        5.84        6.57      5.47 o
  -5   1  17      252.91      257.68      6.84 o
  -4   1  17       40.16       37.26      5.15 o
  -3   1  17      114.91      110.44      5.77 o
  -2   1  17       24.29       22.88      5.06 o
  -1   1  17       19.89       19.41      5.48 o
   0   1  17        6.38        4.73      5.77 o
   1   1  17        3.14        4.85      6.18 o
   2   1  17       32.59       24.70      6.48 o
   3   1  17       15.79       15.22      7.14 o
   4   1  17        0.01        4.59      7.61 o
 -10   2  17       96.33       99.32      6.18 o
  -9   2  17        9.13        6.54      6.09 o
  -8   2  17       54.87       56.71      6.38 o
  -7   2  17       31.68       28.20      6.48 o
  -6   2  17      127.72      132.36      6.68 o
  -5   2  17       45.19       36.76      5.75 o
  -4   2  17       46.55       46.93      5.72 o
  -3   2  17      135.53      120.94      6.45 o
  -2   2  17       45.34       40.38      5.35 o
  -1   2  17        1.53        3.54      5.18 o
   0   2  17        2.05        0.37      5.26 o
   1   2  17       48.53       43.09      6.16 o
   2   2  17       20.80       14.52      7.14 o
   3   2  17       80.23       73.19      8.08 o
   4   2  17       10.73        3.85      8.39 o
  -9   3  17        0.91        3.89      5.22 o
  -8   3  17       31.26       26.29      5.89 o
  -7   3  17       35.86       30.76      5.45 o
  -6   3  17      128.48      131.84      6.47 o
  -5   3  17      211.91      211.50      6.68 o
  -4   3  17       37.15       36.14      5.44 o
  -3   3  17       53.12       49.94      6.12 o
  -2   3  17      305.45      317.36      8.05 o
  -1   3  17       15.04       15.40      5.62 o
   0   3  17        0.02        1.93      5.75 o
   1   3  17        0.04        0.34      6.22 o
   2   3  17       38.40       42.49      7.59 o
   3   3  17       10.27       10.63      7.78 o
  -8   4  17       19.67       25.06      6.12 o
  -7   4  17      284.00      304.05      8.15 o
  -6   4  17      460.02      482.31      9.76 o
  -5   4  17        3.53        3.53      5.94 o
  -4   4  17       26.22       23.13      6.38 o
  -3   4  17       40.16       36.84      6.03 o
  -2   4  17       19.60       20.30      5.90 o
  -1   4  17       44.72       47.05      6.07 o
   0   4  17        2.79        4.29      5.81 o
   1   4  17       32.45       25.07      6.71 o
   2   4  17        5.81        0.24      7.67 o
  -6   5  17       13.39       11.68      6.18 o
  -5   5  17       11.39        3.95      6.50 o
  -4   5  17        5.69        0.16      6.46 o
  -3   5  17        1.84        3.08      6.09 o
  -2   5  17        6.53        5.47      6.23 o
  -1   5  17        0.98        0.18      6.11 o
   0   5  17      106.02       93.31      7.24 o
  -8   0  18       67.16       64.25      9.62 o
  -7   0  18        0.02        0.96      8.85 o
  -6   0  18       49.09       40.29      7.66 o
  -5   0  18      106.12      100.53      8.35 o
  -4   0  18       54.98       63.89      8.45 o
  -3   0  18      279.36      253.85     10.52 o
  -2   0  18        2.14        4.38      8.24 o
  -1   0  18       45.57       26.14      8.80 o
   0   0  18       78.39       84.95      9.37 o
   1   0  18       80.30       78.44     11.49 o
   2   0  18       55.47       56.56     11.78 o
  -8   1  18      295.47      302.87      8.53 o
  -7   1  18       14.62        8.70      6.30 o
  -6   1  18       10.89       13.12      6.20 o
  -5   1  18      135.97      129.92      6.89 o
  -4   1  18      115.22      112.35      6.26 o
  -3   1  18      111.24       92.67      6.03 o
  -2   1  18      101.91       84.77      6.40 o
  -1   1  18       76.21       64.49      6.36 o
   0   1  18        1.60        1.09      6.47 o
   1   1  18        9.12        7.12      6.94 o
  -7   2  18       40.54       35.94      6.55 o
  -6   2  18       84.26       84.77      6.63 o
  -5   2  18       93.18       95.75      6.73 o
  -4   2  18       34.11       26.77      6.23 o
  -3   2  18       57.37       53.53      6.32 o
  -2   2  18        2.08        0.43      5.96 o
  -1   2  18       37.32       37.68      6.31 o
   0   2  18      112.31      108.45      7.64 o
   1   2  18       60.14       57.40      8.31 o
  -6   3  18       48.41       48.86      6.41 o
  -5   3  18       91.99       99.01      6.71 o
  -4   3  18       19.46       15.42      6.87 o
  -3   3  18      382.22      388.75      9.80 o
  -2   3  18        0.55        2.47      6.33 o
  -1   3  18       54.78       45.41      6.76 o
   0   3  18        1.91        6.94      6.53 o
 
